# Supplementary material for: Ethyl (Z)-2-cyano-3-(9-ethyl-9H-carbazol-3-yl)prop-2-enoate
Source: Acta Crystallogr Sect E Struct Rep Online. 2009 Apr 30;65(Pt 5):o1169. doi: 10.1107/S1600536809015505 (PMC2977834; doi:10.1107/S1600536809015505)
Supplement: Supplementary file 1 [file e-65-o1169-sup1.cif]

##############################################################################
###                                                                        ###
###        Electronic paper (Acta Crystallographica Section E)             ###
###                                                                        ###
##############################################################################
#                                                                            #
# This CIF contains the data in a paper accepted for publication in Acta     #
# Crystallographica Section E. It conforms to the requirements of Notes      #
# for Authors for Section E, and has been peer reviewed under the auspices   #
# of the IUCr Commission on Journals.                                        #
#                                                                            #
# Full details of the Crystallographic Information File format               #
# are given in the paper "The Crystallographic Information File (CIF):       #
# a New Standard Archive File for Crystallography" by S. R. Hall, F. H.      #
# Allen and I. D. Brown [Acta Cryst. (1991), A47, 655-685].                  #
#                                                                            #
# The current version of the core CIF dictionary is obtainable from          #
# ftp://ftp.iucr.org/pub/cif_core.dic. The current version number is 2.4.    #
#                                                                            #
# Software is freely available for graphical display of the structure(s) in  #
# this CIF.  For information consult the CIF home page http://www.iucr.org/  #
# cif/home.html                                                              #
#                                                                            #
# This file may be used for bona fide research purposes within the           #
# scientific community so long as proper attribution is given to the journal # 
# article from which it was obtained.                                        #
#                                                                            #
##############################################################################
                                             
data_global
_audit_creation_method     'PLATON <TABLE ACC> option'
_journal_date_recd_electronic     2009-04-22
_journal_date_accepted     2009-04-25
_journal_name_full     'Acta Crystallographica, Section E'
_journal_year     2009
_journal_volume     65
_journal_issue      5
_journal_page_first     o1169
_journal_page_last     o1169
_journal_paper_category     QO
_journal_coeditor_code     HB2957
_publ_contact_author_name
;
Mehmet Akkurt
;
_publ_contact_author_address
; Department of Physics
  Faculty of Arts and Sciences
  Erciyes University
  38039 Kayseri
  Turkey
;
_publ_contact_author_email     'akkurt@erciyes.edu.tr'
_publ_contact_author_fax     '+90-352-4374933'
_publ_contact_author_phone     '+90-352-4374901 extra 33106'
_publ_section_title
;
Ethyl (<i>Z</i>)-2-cyano-3-(9-ethyl-9<i>H</i>-carbazol-3-yl)prop-2-enoate
;
loop_
    _publ_author_name
    _publ_author_address
    'Abdullah Mohamed Asiri'
;
Chemistry Department
Faculty of Science
King Abdul-Aziz University
PO Box 80203
Jeddah 21589
Saudi Arabia
;
    'Mehmet Akkurt'
; Department of Physics
  Faculty of Arts and Sciences
  Erciyes University
  38039 Kayseri
  Turkey
;
    'Salman A. Khan'
;
Chemistry Department
Faculty of Science
King Abdul-Aziz University
PO Box 80203
Jeddah 21589
Saudi Arabia
;
    'Islam Ullah Khan'
;
Department of Chemistry,
Government College University,
Lahore,
Pakistan
;
    'Muhammad N. Arshad'
;
Department of Chemistry,
Government College University,
Lahore,
Pakistan
;
data_I
_chemical_name_systematic
;
Ethyl (<i>Z</i>)-2-cyano-3-(9-ethyl-9<i>H</i>-carbazol-3-yl)prop-2-enoate
;
_chemical_name_common     ?
_chemical_formula_moiety     'C20 H18 N2 O2'
_chemical_formula_sum     'C20 H18 N2 O2'
_chemical_formula_structural     ?
_chemical_formula_iupac     'C20 H18 N2 O2'
_chemical_formula_weight     318.36
_chemical_melting_point     ?
_symmetry_cell_setting     monoclinic
_symmetry_space_group_name_H-M     'P 21/n'
_symmetry_space_group_name_Hall     '-P 2yn'
loop_
    _symmetry_equiv_pos_site_id
    _symmetry_equiv_pos_as_xyz
    1 x,y,z
    2 1/2-x,1/2+y,1/2-z
    3 -x,-y,-z
    4 1/2+x,1/2-y,1/2+z
_cell_length_a     10.8030(7)
_cell_length_b     13.4443(10)
_cell_length_c     11.6160(7)
_cell_angle_alpha     90
_cell_angle_beta     93.387(5)
_cell_angle_gamma     90
_cell_volume     1684.15(19)
_cell_formula_units_Z     4
_cell_measurement_reflns_used     1000
_cell_measurement_theta_min     2.32
_cell_measurement_theta_max     18.80
_cell_measurement_temperature     296(2)
_cell_special_details
;
;
_exptl_crystal_description     'prism'
_exptl_crystal_colour     'yellow'
_exptl_crystal_size_max     0.35
_exptl_crystal_size_mid     0.10
_exptl_crystal_size_min     0.05
_exptl_crystal_size_rad     ?
_exptl_crystal_density_diffrn     1.256
_exptl_crystal_density_meas     ?
_exptl_crystal_density_method     'Not Measured'
_exptl_crystal_F_000     672
_exptl_absorpt_coefficient_mu     0.082
_exptl_absorpt_correction_type     'none'
_exptl_absorpt_process_details     ?
_exptl_absorpt_correction_T_min     ?
_exptl_absorpt_correction_T_max     ?
_exptl_special_details
;
;
_diffrn_ambient_temperature     296(2)
_diffrn_radiation_type     'MoK\a'
_diffrn_radiation_wavelength     0.71073
_diffrn_radiation_source     'sealed tube'
_diffrn_radiation_monochromator     'graphite'
_diffrn_measurement_device_type     'Bruker SMART CCD'
_diffrn_measurement_method     \w
_diffrn_detector_area_resol_mean     ?
_diffrn_reflns_number     19261
_diffrn_reflns_av_R_equivalents     0.1461
_diffrn_reflns_av_sigmaI/netI     0.2283
_diffrn_reflns_theta_min     2.32
_diffrn_reflns_theta_max     28.36
_diffrn_reflns_theta_full     28.36
_diffrn_measured_fraction_theta_max     0.998
_diffrn_measured_fraction_theta_full     0.998
_diffrn_reflns_limit_h_min     -14
_diffrn_reflns_limit_h_max     14
_diffrn_reflns_limit_k_min     -17
_diffrn_reflns_limit_k_max     17
_diffrn_reflns_limit_l_min     -15
_diffrn_reflns_limit_l_max     15
_diffrn_reflns_reduction_process
;
;
_diffrn_standards_number     ?
_diffrn_standards_interval_count     ?
_diffrn_standards_decay_%     ?
_refine_special_details
;
Refinement on <i>F</i>^2^ for ALL reflections except those flagged by the user
for potential systematic errors. Weighted <i>R</i>-factors <i>wR</i> and all
goodnesses of fit <i>S</i> are based on <i>F</i>^2^, conventional
<i>R</i>-factors <i>R</i> are based on <i>F</i>, with <i>F</i> set to zero for
negative <i>F</i>^2^. The observed criterion of <i>F</i>^2^ > \s(<i>F</i>^2^)
is used only for calculating -<i>R</i>-factor-obs <i>etc</i>. and is not
relevant to the choice of reflections for refinement. <i>R</i>-factors based
on <i>F</i>^2^ are statistically about twice as large as those based on
<i>F</i>, and <i>R</i>-factors based on ALL data will be even larger.
;
_reflns_number_total     4195
_reflns_number_gt     1121
_reflns_threshold_expression     I>2\s(I)
_refine_ls_structure_factor_coef     Fsqd
_refine_ls_matrix_type     full
_refine_ls_R_factor_all     0.318
_refine_ls_R_factor_gt     0.084
_refine_ls_wR_factor_gt     0.150
_refine_ls_wR_factor_ref     0.228
_refine_ls_goodness_of_fit_ref     0.905
_refine_ls_restrained_S_all     0.905
_refine_ls_number_reflns     4195
_refine_ls_number_parameters     221
_refine_ls_number_restraints     0
_refine_ls_number_constraints     ?
_refine_ls_hydrogen_treatment     'constr'
_refine_ls_weighting_scheme     'calc'
_refine_ls_weighting_details
                 'calc w=1/[\s^2^(Fo^2^)+(0.0844P)^2^] where P=(Fo^2^+2Fc^2^)/3'
_atom_sites_solution_hydrogens     'geom'
_atom_sites_solution_primary     'direct'
_atom_sites_solution_secondary     'difmap'
_refine_ls_shift/su_max     0.001
_refine_ls_shift/su_mean     0.000
_refine_diff_density_max     0.322
_refine_diff_density_min     -0.231
_refine_ls_extinction_method     'none'
_refine_ls_abs_structure_details     ?
_refine_ls_abs_structure_Flack     .
loop_
    _atom_type_symbol
    _atom_type_description
    _atom_type_scat_dispersion_real
    _atom_type_scat_dispersion_imag
    _atom_type_scat_source
    O O 0.0106 0.0060 'International Tables Vol C Tables 4.2.6.8 and 6.1.1.4'
    N N 0.0061 0.0033 'International Tables Vol C Tables 4.2.6.8 and 6.1.1.4'
    H H 0.0000 0.0000 'International Tables Vol C Tables 4.2.6.8 and 6.1.1.4'
    C C 0.0033 0.0016 'International Tables Vol C Tables 4.2.6.8 and 6.1.1.4'
_computing_data_collection     'SMART (Bruker, 2003)'
_computing_cell_refinement     'SAINT-Plus (Bruker, 2003)'
_computing_data_reduction     'SAINT-Plus (Bruker, 2003)'
_computing_structure_solution     'SIR97 (Altomare <i>et al.</i>,  1999)'
_computing_structure_refinement     'SHELXL97 (Sheldrick, 2008)'
_computing_molecular_graphics     'ORTEP-3 (Farrugia, 1997)'
_computing_publication_material
                                'WinGX (Farrugia, 1999) and PLATON (Spek, 2009)'
loop_
    _atom_site_type_symbol
    _atom_site_label
    _atom_site_fract_x
    _atom_site_fract_y
    _atom_site_fract_z
    _atom_site_U_iso_or_equiv
    _atom_site_thermal_displace_type
    _atom_site_calc_flag
    _atom_site_refinement_flags
    _atom_site_occupancy
    O O1 1.4145(3) 0.8481(2) 0.1597(3) 0.0835(14) Uani . . 1.000
    O O2 1.5181(3) 0.70597(19) 0.1392(2) 0.0621(12) Uani . . 1.000
    N N1 0.7557(3) 0.6264(3) 0.3838(4) 0.0812(19) Uani . . 1.000
    N N2 1.3601(4) 0.5077(3) 0.2087(4) 0.102(2) Uani . . 1.000
    C C1 0.7049(4) 0.7186(3) 0.4082(4) 0.0608(19) Uani . . 1.000
    C C2 0.5892(4) 0.7421(4) 0.4444(4) 0.085(2) Uani . . 1.000
    C C3 0.5636(4) 0.8400(4) 0.4611(4) 0.087(3) Uani . . 1.000
    C C4 0.6497(5) 0.9127(4) 0.4426(4) 0.079(2) Uani . . 1.000
    C C5 0.7649(4) 0.8899(3) 0.4064(4) 0.0641(19) Uani . . 1.000
    C C6 0.7937(4) 0.7906(3) 0.3871(3) 0.0502(17) Uani . . 1.000
    C C7 0.9004(4) 0.7407(3) 0.3476(3) 0.0483(17) Uani . . 1.000
    C C8 0.8738(4) 0.6380(3) 0.3497(4) 0.0571(17) Uani . . 1.000
    C C9 0.9580(4) 0.5671(3) 0.3175(4) 0.0713(19) Uani . . 1.000
    C C10 1.0695(4) 0.5990(3) 0.2815(3) 0.0613(19) Uani . . 1.000
    C C11 1.0991(4) 0.7019(3) 0.2751(3) 0.0520(17) Uani . . 1.000
    C C12 1.0125(4) 0.7700(3) 0.3092(3) 0.0520(16) Uani . . 1.000
    C C13 1.2138(4) 0.7387(3) 0.2355(3) 0.0544(16) Uani . . 1.000
    C C14 1.3189(4) 0.6959(3) 0.2050(3) 0.0526(17) Uani . . 1.000
    C C15 1.3401(4) 0.5905(4) 0.2063(4) 0.0690(19) Uani . . 1.000
    C C16 1.4198(4) 0.7584(3) 0.1657(4) 0.0579(17) Uani . . 1.000
    C C17 1.6223(4) 0.7618(3) 0.1012(4) 0.0669(17) Uani . . 1.000
    C C18 1.7166(4) 0.6885(4) 0.0645(4) 0.088(2) Uani . . 1.000
    C C19 0.6800(6) 0.5253(5) 0.3793(6) 0.131(3) Uani . . 1.000
    C C20 0.6995(6) 0.4966(5) 0.4914(6) 0.148(4) Uani . . 1.000
    H H2 0.53090 0.69290 0.45680 0.1020 Uiso calc R 1.000
    H H3 0.48630 0.85800 0.48560 0.1040 Uiso calc R 1.000
    H H4 0.62930 0.97890 0.45490 0.0950 Uiso calc R 1.000
    H H5 0.82260 0.93980 0.39510 0.0770 Uiso calc R 1.000
    H H9 0.93920 0.49970 0.32020 0.0860 Uiso calc R 1.000
    H H10 1.12760 0.55220 0.26070 0.0740 Uiso calc R 1.000
    H H12 1.03080 0.83750 0.30600 0.0620 Uiso calc R 1.000
    H H13 1.21550 0.80770 0.22980 0.0650 Uiso calc R 1.000
    H H17A 1.65730 0.80300 0.16350 0.0800 Uiso calc R 1.000
    H H17B 1.59600 0.80470 0.03720 0.0800 Uiso calc R 1.000
    H H18A 1.74330 0.64750 0.12900 0.1320 Uiso calc R 1.000
    H H18B 1.78650 0.72350 0.03720 0.1320 Uiso calc R 1.000
    H H18C 1.68040 0.64740 0.00390 0.1320 Uiso calc R 1.000
    H H19A 0.59270 0.53590 0.35850 0.1570 Uiso calc R 1.000
    H H19B 0.71370 0.47770 0.32670 0.1570 Uiso calc R 1.000
    H H20A 0.78660 0.48700 0.50880 0.2220 Uiso calc R 1.000
    H H20B 0.65620 0.43550 0.50350 0.2220 Uiso calc R 1.000
    H H20C 0.66930 0.54720 0.54090 0.2220 Uiso calc R 1.000
loop_
    _atom_site_aniso_label
    _atom_site_aniso_U_11
    _atom_site_aniso_U_22
    _atom_site_aniso_U_33
    _atom_site_aniso_U_12
    _atom_site_aniso_U_13
    _atom_site_aniso_U_23
    O1 0.078(2) 0.046(2) 0.130(3) -0.0031(17) 0.0351(19) 0.0023(19)
    O2 0.051(2) 0.056(2) 0.081(2) -0.0006(16) 0.0186(16) 0.0005(15)
    N1 0.066(3) 0.039(3) 0.142(4) -0.016(2) 0.036(2) 0.001(2)
    N2 0.092(3) 0.052(3) 0.165(5) 0.015(2) 0.042(3) 0.006(3)
    C1 0.057(3) 0.043(3) 0.084(4) -0.004(2) 0.017(3) -0.003(2)
    C2 0.058(3) 0.071(4) 0.128(5) -0.001(3) 0.029(3) 0.000(3)
    C3 0.062(4) 0.077(4) 0.124(5) 0.016(3) 0.027(3) -0.005(3)
    C4 0.074(4) 0.059(3) 0.107(4) 0.014(3) 0.021(3) -0.002(3)
    C5 0.060(3) 0.054(3) 0.080(4) 0.010(2) 0.019(3) 0.002(2)
    C6 0.050(3) 0.045(3) 0.057(3) 0.005(2) 0.015(2) 0.000(2)
    C7 0.052(3) 0.043(3) 0.051(3) -0.003(2) 0.012(2) 0.000(2)
    C8 0.049(3) 0.046(3) 0.078(3) -0.015(2) 0.019(2) 0.001(2)
    C9 0.065(3) 0.036(3) 0.116(4) -0.001(3) 0.032(3) -0.004(2)
    C10 0.060(3) 0.039(3) 0.087(4) 0.002(2) 0.022(3) -0.006(2)
    C11 0.051(3) 0.041(3) 0.065(3) -0.004(2) 0.012(2) 0.000(2)
    C12 0.059(3) 0.034(2) 0.064(3) -0.003(2) 0.013(2) -0.001(2)
    C13 0.059(3) 0.038(2) 0.067(3) -0.003(2) 0.010(2) 0.002(2)
    C14 0.050(3) 0.039(3) 0.070(3) 0.001(2) 0.014(2) -0.001(2)
    C15 0.059(3) 0.056(3) 0.095(4) 0.004(3) 0.031(3) 0.001(3)
    C16 0.052(3) 0.050(3) 0.073(3) 0.000(3) 0.016(2) 0.000(2)
    C17 0.050(3) 0.074(3) 0.078(3) -0.009(3) 0.014(3) 0.003(3)
    C18 0.068(3) 0.094(4) 0.103(4) 0.012(3) 0.020(3) 0.009(3)
    C19 0.123(5) 0.164(7) 0.110(6) 0.062(5) 0.041(5) 0.026(5)
    C20 0.156(7) 0.134(6) 0.156(8) 0.028(5) 0.023(6) -0.008(5)
_geom_special_details
;
Bond distances, angles <i>etc</i>. have been calculated using the rounded
fractional coordinates. All su's are estimated from the variances of the
(full) variance-covariance matrix. The cell e.s.d.'s are taken into account in
the estimation of distances, angles and torsion angles
;
loop_
    _geom_bond_atom_site_label_1
    _geom_bond_atom_site_label_2
    _geom_bond_site_symmetry_1
    _geom_bond_site_symmetry_2
    _geom_bond_distance
    _geom_bond_publ_flag
    O1 C16 . . 1.209(5) no
    O2 C16 . . 1.326(5) no
    O2 C17 . . 1.444(5) no
    N1 C1 . . 1.392(6) no
    N1 C8 . . 1.367(6) no
    N1 C19 . . 1.586(8) no
    N2 C15 . . 1.134(7) no
    C1 C2 . . 1.379(6) no
    C1 C6 . . 1.395(6) no
    C2 C3 . . 1.361(8) no
    C3 C4 . . 1.375(7) no
    C4 C5 . . 1.372(7) no
    C5 C6 . . 1.392(6) no
    C6 C7 . . 1.432(6) no
    C7 C8 . . 1.411(6) no
    C7 C12 . . 1.373(6) no
    C8 C9 . . 1.384(6) no
    C9 C10 . . 1.367(6) no
    C10 C11 . . 1.423(6) no
    C11 C12 . . 1.384(6) no
    C11 C13 . . 1.435(6) no
    C13 C14 . . 1.339(6) no
    C14 C15 . . 1.435(7) no
    C14 C16 . . 1.470(6) no
    C17 C18 . . 1.497(6) no
    C19 C20 . . 1.363(10) no
    C2 H2 . . 0.9300 no
    C3 H3 . . 0.9300 no
    C4 H4 . . 0.9300 no
    C5 H5 . . 0.9300 no
    C9 H9 . . 0.9300 no
    C10 H10 . . 0.9300 no
    C12 H12 . . 0.9300 no
    C13 H13 . . 0.9300 no
    C17 H17A . . 0.9700 no
    C17 H17B . . 0.9700 no
    C18 H18A . . 0.9600 no
    C18 H18B . . 0.9600 no
    C18 H18C . . 0.9600 no
    C19 H19A . . 0.9700 no
    C19 H19B . . 0.9700 no
    C20 H20A . . 0.9600 no
    C20 H20B . . 0.9600 no
    C20 H20C . . 0.9600 no
loop_
    _geom_angle_atom_site_label_1
    _geom_angle_atom_site_label_2
    _geom_angle_atom_site_label_3
    _geom_angle_site_symmetry_1
    _geom_angle_site_symmetry_2
    _geom_angle_site_symmetry_3
    _geom_angle
    _geom_angle_publ_flag
    C16 O2 C17 . . . 116.4(3) no
    C1 N1 C8 . . . 110.1(4) no
    C1 N1 C19 . . . 124.2(4) no
    C8 N1 C19 . . . 125.2(4) no
    N1 C1 C2 . . . 129.9(4) no
    N1 C1 C6 . . . 107.4(4) no
    C2 C1 C6 . . . 122.7(4) no
    C1 C2 C3 . . . 117.4(4) no
    C2 C3 C4 . . . 121.3(4) no
    C3 C4 C5 . . . 121.6(5) no
    C4 C5 C6 . . . 118.6(4) no
    C1 C6 C5 . . . 118.3(4) no
    C1 C6 C7 . . . 107.8(4) no
    C5 C6 C7 . . . 133.8(4) no
    C6 C7 C8 . . . 106.5(4) no
    C6 C7 C12 . . . 135.4(4) no
    C8 C7 C12 . . . 118.1(4) no
    N1 C8 C7 . . . 108.1(4) no
    N1 C8 C9 . . . 129.7(4) no
    C7 C8 C9 . . . 122.1(4) no
    C8 C9 C10 . . . 118.1(4) no
    C9 C10 C11 . . . 121.7(4) no
    C10 C11 C12 . . . 118.1(4) no
    C10 C11 C13 . . . 123.6(4) no
    C12 C11 C13 . . . 118.4(4) no
    C7 C12 C11 . . . 121.8(4) no
    C11 C13 C14 . . . 134.3(4) no
    C13 C14 C15 . . . 124.0(4) no
    C13 C14 C16 . . . 119.5(4) no
    C15 C14 C16 . . . 116.5(4) no
    N2 C15 C14 . . . 178.1(5) no
    O1 C16 O2 . . . 123.6(4) no
    O1 C16 C14 . . . 123.7(4) no
    O2 C16 C14 . . . 112.8(3) no
    O2 C17 C18 . . . 107.5(3) no
    N1 C19 C20 . . . 99.3(5) no
    C1 C2 H2 . . . 121.00 no
    C3 C2 H2 . . . 121.00 no
    C2 C3 H3 . . . 119.00 no
    C4 C3 H3 . . . 119.00 no
    C3 C4 H4 . . . 119.00 no
    C5 C4 H4 . . . 119.00 no
    C4 C5 H5 . . . 121.00 no
    C6 C5 H5 . . . 121.00 no
    C8 C9 H9 . . . 121.00 no
    C10 C9 H9 . . . 121.00 no
    C9 C10 H10 . . . 119.00 no
    C11 C10 H10 . . . 119.00 no
    C7 C12 H12 . . . 119.00 no
    C11 C12 H12 . . . 119.00 no
    C11 C13 H13 . . . 113.00 no
    C14 C13 H13 . . . 113.00 no
    O2 C17 H17A . . . 110.00 no
    O2 C17 H17B . . . 110.00 no
    C18 C17 H17A . . . 110.00 no
    C18 C17 H17B . . . 110.00 no
    H17A C17 H17B . . . 108.00 no
    C17 C18 H18A . . . 109.00 no
    C17 C18 H18B . . . 109.00 no
    C17 C18 H18C . . . 109.00 no
    H18A C18 H18B . . . 109.00 no
    H18A C18 H18C . . . 109.00 no
    H18B C18 H18C . . . 110.00 no
    N1 C19 H19A . . . 112.00 no
    N1 C19 H19B . . . 112.00 no
    C20 C19 H19A . . . 112.00 no
    C20 C19 H19B . . . 112.00 no
    H19A C19 H19B . . . 110.00 no
    C19 C20 H20A . . . 109.00 no
    C19 C20 H20B . . . 109.00 no
    C19 C20 H20C . . . 109.00 no
    H20A C20 H20B . . . 110.00 no
    H20A C20 H20C . . . 109.00 no
    H20B C20 H20C . . . 109.00 no
loop_
    _geom_torsion_atom_site_label_1
    _geom_torsion_atom_site_label_2
    _geom_torsion_atom_site_label_3
    _geom_torsion_atom_site_label_4
    _geom_torsion_site_symmetry_1
    _geom_torsion_site_symmetry_2
    _geom_torsion_site_symmetry_3
    _geom_torsion_site_symmetry_4
    _geom_torsion
    _geom_torsion_publ_flag
    C17 O2 C16 O1 . . . . -0.2(6) no
    C17 O2 C16 C14 . . . . -179.2(3) no
    C16 O2 C17 C18 . . . . -174.2(4) no
    C8 N1 C1 C2 . . . . 179.6(5) no
    C8 N1 C1 C6 . . . . 0.8(5) no
    C19 N1 C1 C2 . . . . 7.6(8) no
    C19 N1 C1 C6 . . . . -171.1(5) no
    C1 N1 C8 C7 . . . . -2.1(5) no
    C1 N1 C8 C9 . . . . 180.0(5) no
    C19 N1 C8 C7 . . . . 169.8(5) no
    C19 N1 C8 C9 . . . . -8.2(8) no
    C1 N1 C19 C20 . . . . -90.6(6) no
    C8 N1 C19 C20 . . . . 98.7(6) no
    N1 C1 C2 C3 . . . . -179.5(5) no
    C6 C1 C2 C3 . . . . -0.9(7) no
    N1 C1 C6 C5 . . . . -179.4(4) no
    N1 C1 C6 C7 . . . . 0.7(5) no
    C2 C1 C6 C5 . . . . 1.7(6) no
    C2 C1 C6 C7 . . . . -178.2(4) no
    C1 C2 C3 C4 . . . . 0.0(7) no
    C2 C3 C4 C5 . . . . 0.1(7) no
    C3 C4 C5 C6 . . . . 0.7(7) no
    C4 C5 C6 C1 . . . . -1.5(6) no
    C4 C5 C6 C7 . . . . 178.3(4) no
    C1 C6 C7 C8 . . . . -1.9(4) no
    C1 C6 C7 C12 . . . . 176.6(4) no
    C5 C6 C7 C8 . . . . 178.3(4) no
    C5 C6 C7 C12 . . . . -3.3(8) no
    C6 C7 C8 N1 . . . . 2.4(5) no
    C6 C7 C8 C9 . . . . -179.4(4) no
    C12 C7 C8 N1 . . . . -176.4(4) no
    C12 C7 C8 C9 . . . . 1.8(6) no
    C6 C7 C12 C11 . . . . -179.5(4) no
    C8 C7 C12 C11 . . . . -1.1(6) no
    N1 C8 C9 C10 . . . . 177.0(5) no
    C7 C8 C9 C10 . . . . -0.8(7) no
    C8 C9 C10 C11 . . . . -0.9(6) no
    C9 C10 C11 C12 . . . . 1.5(6) no
    C9 C10 C11 C13 . . . . -178.6(4) no
    C10 C11 C12 C7 . . . . -0.4(5) no
    C13 C11 C12 C7 . . . . 179.7(3) no
    C10 C11 C13 C14 . . . . -5.7(7) no
    C12 C11 C13 C14 . . . . 174.2(4) no
    C11 C13 C14 C15 . . . . -0.1(7) no
    C11 C13 C14 C16 . . . . 179.0(4) no
    C13 C14 C16 O1 . . . . 0.6(7) no
    C13 C14 C16 O2 . . . . 179.6(3) no
    C15 C14 C16 O1 . . . . 179.7(4) no
    C15 C14 C16 O2 . . . . -1.3(5) no
loop_
    _geom_hbond_atom_site_label_D
    _geom_hbond_atom_site_label_H
    _geom_hbond_atom_site_label_A
    _geom_hbond_site_symmetry_A
    _geom_hbond_distance_DH
    _geom_hbond_distance_HA
    _geom_hbond_distance_DA
    _geom_hbond_angle_DHA
    _geom_hbond_publ_flag
    C9 H9 O1 2_745 0.93 2.58 3.255(5) 130 yes
    C12 H12 N2 2_755 0.93 2.58 3.491(6) 165 yes
    C17 H17B Cg2 4_564 0.97 2.82 3.692(5) 150 yes
