# Supplementary material for: Ethyl (Z)-2-cyano-3-(9-ethyl-9H-carbazol-3-yl)prop-2-enoate
Source: Acta Crystallogr Sect E Struct Rep Online. 2009 Apr 30;65(Pt 5):o1169. doi: 10.1107/S1600536809015505 (PMC2977834; doi:10.1107/S1600536809015505)
Supplement: Supplementary file 2 [file e-65-o1169-Isup2.hkl]

# 
# h,k,l, Fc-squared, Fo-squared, sigma(Fo-squared) and status flag 
# 
data_I
_shelx_title ' IUK14SA_0m in P2(1)/n' 
_shelx_refln_list_code          4 
_shelx_F_calc_maximum      332.94 
_exptl_crystal_F_000       672.00 
_reflns_d_resolution_high  0.7482 
 
loop_ 
 _symmetry_equiv_pos_as_xyz 
 'x, y, z' 
 '-x+1/2, y+1/2, -z+1/2' 
 '-x, -y, -z' 
 'x-1/2, -y-1/2, z-1/2' 
 
_cell_length_a    10.8030 
_cell_length_b    13.4443 
_cell_length_c    11.6160 
_cell_angle_alpha  90.000 
_cell_angle_beta   93.387 
_cell_angle_gamma  90.000 
 
_shelx_F_squared_multiplier     1.000 
 
loop_ 
 _refln_index_h 
 _refln_index_k 
 _refln_index_l 
 _refln_F_squared_calc 
 _refln_F_squared_meas 
 _refln_F_squared_sigma 
 _refln_observed_status 
   2   0   0     1675.06     1435.37     25.78 o 
   4   0   0      194.73      211.37     11.14 o 
   6   0   0      428.77      475.32     19.78 o 
   8   0   0        0.00        1.95     11.82 o 
  10   0   0      108.26      144.75     34.89 o 
  12   0   0        1.34       -0.63     31.86 o 
  14   0   0        3.63      -30.82     46.97 o 
   1   1   0      689.93      618.11     11.40 o 
   2   1   0      326.43      275.68      6.16 o 
   3   1   0     3127.35     3074.37     37.51 o 
   4   1   0      118.75      138.98      7.51 o 
   5   1   0     2591.59     2370.12     34.71 o 
   6   1   0      292.51      286.50     11.30 o 
   7   1   0       76.50       81.75      9.24 o 
   8   1   0        3.55        4.80      8.38 o 
   9   1   0        8.08       11.82     14.67 o 
  10   1   0      112.24      123.89     22.59 o 
  11   1   0        3.06        0.45     21.95 o 
  12   1   0        2.01       13.29     43.56 o 
  13   1   0        0.40      -24.89     25.92 o 
  14   1   0        0.34      -30.76     30.76 o 
   0   2   0    17215.99    20238.58    351.76 o 
   1   2   0       69.80       86.43      4.78 o 
   2   2   0     1156.91     1098.19     15.04 o 
   3   2   0       50.69       64.63      5.17 o 
   4   2   0      357.43      411.81     10.64 o 
   5   2   0      749.87      771.68     16.91 o 
   6   2   0      617.88      621.67     15.84 o 
   7   2   0       65.56       72.60      9.18 o 
   8   2   0        2.15       -3.28      8.21 o 
   9   2   0       44.39       24.15     12.63 o 
  10   2   0      538.37      468.89     30.69 o 
  11   2   0       61.84       53.59     23.48 o 
  12   2   0        0.16       20.39     25.11 o 
  13   2   0        0.49       -1.97     27.99 o 
  14   2   0        1.24      -31.89     31.89 o 
   1   3   0     1792.48     2156.90     28.97 o 
   2   3   0      884.60      950.22     15.33 o 
   3   3   0     1124.91     1116.34     17.07 o 
   4   3   0       23.31       15.04      6.18 o 
   5   3   0     3631.46     3847.36     53.49 o 
   6   3   0      125.90      104.54      8.86 o 
   7   3   0        1.25       10.43      8.90 o 
   8   3   0        2.05        2.48      9.72 o 
   9   3   0       10.35       19.31     18.34 o 
  10   3   0      300.90      274.56     27.36 o 
  11   3   0        0.42      -17.30     21.55 o 
  12   3   0        2.69      -14.22     24.81 o 
  13   3   0        1.18      -30.58     30.58 o 
  14   3   0        1.96       31.89     38.89 o 
   0   4   0     4102.66     4937.88     84.25 o 
   1   4   0      720.22      894.76     16.38 o 
   2   4   0       30.46       15.39      6.45 o 
   3   4   0       14.06       16.08      6.64 o 
   4   4   0      124.01      132.28     11.66 o 
   5   4   0        0.30        3.34      7.32 o 
   6   4   0      252.13      260.39     13.59 o 
   7   4   0        7.14       14.80      9.84 o 
   8   4   0        7.82        5.84     10.60 o 
   9   4   0       66.68       81.86     19.97 o 
  10   4   0      332.98      361.22     47.24 o 
  11   4   0        2.91       -9.30     26.21 o 
  12   4   0        6.15        7.87     29.97 o 
  13   4   0        0.52       90.51     36.26 o 
  14   4   0        0.49      -26.10     37.44 o 
   1   5   0     2642.66     2871.28     43.99 o 
   2   5   0      538.16      584.01     19.31 o 
   3   5   0      147.05      136.11      9.91 o 
   4   5   0      209.64      272.30     15.03 o 
   5   5   0     1763.23     1909.90     38.00 o 
   6   5   0       50.25       27.16     13.16 o 
   7   5   0        1.29        3.75      9.92 o 
   8   5   0       18.34       16.39     11.63 o 
   9   5   0        1.14       34.73     19.49 o 
  10   5   0       51.98      -15.36     24.78 o 
  11   5   0        0.34      -19.08     27.98 o 
  12   5   0        2.54        4.66     30.60 o 
  13   5   0        1.33      -32.73     32.73 o 
   0   6   0      736.19      789.02     26.20 o 
   1   6   0      347.12      412.54     13.70 o 
   2   6   0       98.84      117.94     10.16 o 
   3   6   0        3.35        3.69      7.99 o 
   4   6   0        0.67        1.59      8.92 o 
   5   6   0      405.68      432.31     22.16 o 
   6   6   0       31.27       14.62     11.73 o 
   7   6   0      228.58      232.60     17.96 o 
   8   6   0        2.53      -13.85     16.84 o 
   9   6   0       10.46       -0.25     19.25 o 
  10   6   0        6.75       38.66     27.32 o 
  11   6   0        0.99       -9.67     28.13 o 
  12   6   0        1.67      -16.56     30.59 o 
  13   6   0        0.46        1.81     35.01 o 
   1   7   0      236.20      293.42     13.71 o 
   2   7   0        6.94        0.27      7.42 o 
   3   7   0       63.42       60.95     10.82 o 
   4   7   0        5.05        1.71      9.02 o 
   5   7   0      431.34      465.07     18.14 o 
   6   7   0        3.73        2.61     10.67 o 
   7   7   0        9.65      -13.22     13.50 o 
   8   7   0       23.68       15.22     18.89 o 
   9   7   0       26.74       -6.61     19.53 o 
  10   7   0        2.62        3.47     27.22 o 
  11   7   0        6.64       -4.31     30.04 o 
  12   7   0        0.45       14.96     34.48 o 
  13   7   0        0.06      -44.97     44.97 o 
   0   8   0      905.88      913.03     34.62 o 
   1   8   0      855.00      875.78     22.95 o 
   2   8   0      121.15      120.62     12.38 o 
   3   8   0        0.39       -1.99      9.51 o 
   4   8   0      153.96      168.82     13.84 o 
   5   8   0      113.77       91.70     13.23 o 
   6   8   0      383.80      346.87     22.54 o 
   7   8   0       31.99       24.77     20.08 o 
   8   8   0      150.30      136.67     24.30 o 
   9   8   0        5.71       51.82     22.96 o 
  10   8   0        0.00       -6.70     31.82 o 
  11   8   0       10.62       79.75     44.54 o 
  12   8   0        4.83       39.65     48.55 o 
   1   9   0      382.00      372.44     19.51 o 
   2   9   0      200.98      181.72     18.15 o 
   3   9   0        8.42       21.70     11.53 o 
   4   9   0      437.92      475.71     19.91 o 
   5   9   0      270.53      264.53     18.87 o 
   6   9   0      149.69      169.45     22.21 o 
   7   9   0       13.78      -29.80     29.80 o 
   8   9   0       28.98      -18.60     20.15 o 
   9   9   0        3.24      -21.37     21.37 o 
  10   9   0        5.65       65.12     41.99 o 
  11   9   0        1.40       33.87     44.26 o 
  12   9   0        0.00      -20.30     47.61 o 
   0  10   0      105.10       91.65     26.17 o 
   1  10   0       83.09       78.30     21.06 o 
   2  10   0      257.22      222.19     17.11 o 
   3  10   0       14.53       16.83     12.98 o 
   4  10   0       64.45       73.37     17.02 o 
   5  10   0        1.70       21.45     14.73 o 
   6  10   0      209.76      190.99     22.78 o 
   7  10   0        0.44       -1.76     22.87 o 
   8  10   0        2.17      -17.61     23.55 o 
   9  10   0        0.02      -15.51     25.31 o 
  10  10   0        0.76       55.00     40.99 o 
  11  10   0        2.02       21.75     54.49 o 
   1  11   0       18.18       17.75     22.36 o 
   2  11   0       34.21       23.39     17.13 o 
   3  11   0      255.58      225.78     21.04 o 
   4  11   0      405.14      411.99     26.74 o 
   5  11   0       38.20       40.39     21.38 o 
   6  11   0        4.86      -19.14     19.14 o 
   7  11   0        0.24       38.21     25.91 o 
   8  11   0        0.36       20.48     41.43 o 
   9  11   0        1.93      -25.04     25.04 o 
  10  11   0        2.81       11.22     43.66 o 
  11  11   0        1.01      -43.26     48.73 o 
   0  12   0       12.21      -21.81     21.81 o 
   1  12   0      269.51      221.76     22.34 o 
   2  12   0       91.98       65.90     19.95 o 
   3  12   0      276.61      280.70     25.56 o 
   4  12   0      226.89      160.85     32.28 o 
   5  12   0        8.24       -8.99     20.39 o 
   6  12   0        0.16       25.69     22.85 o 
   7  12   0        0.46        5.57     26.42 o 
   8  12   0       20.34       58.59     31.07 o 
   9  12   0        0.02       -0.17     70.09 o 
  10  12   0       11.49       58.37     49.37 o 
   1  13   0       43.55       44.75     23.87 o 
   2  13   0        8.30       23.52     21.68 o 
   3  13   0       11.95       23.94     21.09 o 
   4  13   0        0.00       -5.29     21.28 o 
   5  13   0        1.48        8.13     21.31 o 
   6  13   0        7.32        9.42     23.28 o 
   7  13   0       28.12        3.12     39.12 o 
   8  13   0        1.01        3.38     31.73 o 
   9  13   0        2.61      -19.46     45.24 o 
   0  14   0       51.83       47.29     40.60 o 
   1  14   0       11.11        6.34     24.21 o 
   2  14   0        2.64      -20.60     27.27 o 
   3  14   0       19.60       13.36     23.86 o 
   4  14   0        1.34       21.26     23.33 o 
   5  14   0        0.87       41.44     24.85 o 
   6  14   0       28.78        6.47     26.24 o 
   7  14   0        0.18       72.36     28.41 o 
   8  14   0        1.07      -19.01     32.71 o 
   9  14   0       36.80      115.69     80.79 o 
   1  15   0        2.31        0.77     28.57 o 
   2  15   0        1.02       17.91     30.26 o 
   3  15   0       24.88      -10.59     24.11 o 
   4  15   0        0.35      -26.30     26.30 o 
   5  15   0        1.24      -23.21     23.21 o 
   6  15   0        6.23      -11.08     27.77 o 
   7  15   0       17.16       74.52     33.13 o 
   0  16   0        1.41       29.00     45.89 o 
   1  16   0        0.60       32.00     32.73 o 
   2  16   0        6.49       19.03     32.23 o 
   3  16   0        9.60       24.13     34.95 o 
   4  16   0        0.11       40.16     56.24 o 
   5  16   0       13.44       -5.88     33.18 o 
   6  16   0        5.04       94.07     41.84 o 
   1  17   0        0.16        8.74     34.71 o 
   2  17   0       21.58       22.40     36.42 o 
   3  17   0        2.40        6.78     35.29 o 
   4  17   0        5.36       -2.94     66.89 o 
 -13   0   1       10.53       10.58     39.60 o 
 -11   0   1       41.27       72.59     32.01 o 
  -9   0   1      950.65      866.90     41.08 o 
  -7   0   1        2.09       -9.07      9.07 o 
  -5   0   1      243.38      229.29     26.36 o 
  -3   0   1     1250.41     1125.59     24.11 o 
  -1   0   1     3005.65     2627.78     67.11 o 
   1   0   1      777.50      787.34     21.66 o 
   3   0   1     2599.80     2562.56     45.81 o 
   5   0   1      310.32      271.22     20.81 o 
   7   0   1       33.24       51.63     12.56 o 
   9   0   1        0.16       -9.17     17.04 o 
  11   0   1       84.17       47.39     45.79 o 
  13   0   1        2.98       26.88     45.74 o 
 -14   1   1        5.75       24.01     34.88 o 
 -13   1   1        0.43      -28.20     28.20 o 
 -12   1   1        3.56        7.55     23.81 o 
 -11   1   1        0.52      -20.11     20.11 o 
 -10   1   1       37.33       37.49     20.92 o 
  -9   1   1      605.63      573.79     25.41 o 
  -8   1   1      234.21      266.71     14.05 o 
  -7   1   1       17.87       19.30      5.72 o 
  -6   1   1      521.32      538.47     15.81 o 
  -5   1   1      199.32      217.52      9.54 o 
  -4   1   1      184.73      183.50      6.78 o 
  -3   1   1       36.04       39.71      4.38 o 
  -2   1   1      112.73      103.36      3.70 o 
  -1   1   1     5956.98     5955.07     96.62 o 
   0   1   1      298.96      311.23     14.43 o 
   1   1   1     3716.21     3685.49     43.17 o 
   2   1   1      518.20      434.09      8.90 o 
   3   1   1      602.45      558.56     11.04 o 
   4   1   1      142.42      136.08      7.65 o 
   5   1   1      159.45      151.12      8.56 o 
   6   1   1       11.06        8.51      6.62 o 
   7   1   1      169.67      208.61     12.97 o 
   8   1   1      276.45      312.66     21.51 o 
   9   1   1        0.44       15.30     12.62 o 
  10   1   1        0.26      -19.53     19.53 o 
  11   1   1       63.90      110.14     28.92 o 
  12   1   1        0.01        5.84     25.30 o 
  13   1   1        2.07      -26.22     26.22 o 
  14   1   1        0.07      -16.40     33.47 o 
 -14   2   1        1.97      -43.71     43.71 o 
 -13   2   1        9.31       19.69     28.22 o 
 -12   2   1        0.96        3.07     24.21 o 
 -11   2   1       18.99       21.73     22.27 o 
 -10   2   1       17.08       19.94     21.73 o 
  -9   2   1      243.82      285.34     20.38 o 
  -8   2   1        8.87        7.31      8.25 o 
  -7   2   1        0.48        4.76      7.10 o 
  -6   2   1       96.21      113.07      8.29 o 
  -5   2   1       67.63       87.00      7.74 o 
  -4   2   1      588.33      553.70     11.42 o 
  -3   2   1      408.60      431.32     10.12 o 
  -2   2   1     1305.28     1314.64     18.32 o 
  -1   2   1     1844.54     1943.40     25.14 o 
   0   2   1     4929.33     5246.44     60.86 o 
   1   2   1     1774.67     1958.07     27.19 o 
   2   2   1      484.26      519.43     10.32 o 
   3   2   1      967.26      994.77     15.64 o 
   4   2   1      390.51      385.72     10.80 o 
   5   2   1      715.34      704.47     16.13 o 
   6   2   1       12.21        6.60      6.92 o 
   7   2   1      156.43      142.12     10.93 o 
   8   2   1       25.77       19.64      9.92 o 
   9   2   1        0.00        3.68     12.86 o 
  10   2   1        0.26       -1.05     16.31 o 
  11   2   1        0.88      -17.68     21.61 o 
  12   2   1        2.93       29.21     25.58 o 
  13   2   1        1.80       21.39     28.04 o 
  14   2   1        1.63       -7.44     32.33 o 
 -14   3   1       10.26       -0.38     38.67 o 
 -13   3   1        1.30       37.26     33.36 o 
 -12   3   1        1.00      -12.26     27.85 o 
 -11   3   1        4.43        2.21     24.42 o 
 -10   3   1        8.32       47.62     22.28 o 
  -9   3   1      610.93      581.70     26.80 o 
  -8   3   1      354.25      383.44     15.41 o 
  -7   3   1       48.24       53.97      8.92 o 
  -6   3   1      423.82      416.16     14.47 o 
  -5   3   1       11.54       33.77      6.97 o 
  -4   3   1     3319.85     3598.94     55.16 o 
  -3   3   1     1074.59     1106.96     17.75 o 
  -2   3   1       99.26       94.23      5.73 o 
  -1   3   1       89.76       92.27      5.88 o 
   0   3   1     1765.28     1955.80     26.73 o 
   1   3   1     2096.08     2228.67     28.95 o 
   2   3   1     1228.08     1330.89     19.04 o 
   3   3   1      154.70      148.30      7.69 o 
   4   3   1       73.83       79.25      7.25 o 
   5   3   1       92.46       91.58      7.84 o 
   6   3   1       40.40       34.73      8.47 o 
   7   3   1       43.74       34.82      9.40 o 
   8   3   1        1.08       -5.62     10.00 o 
   9   3   1      160.76      166.89     17.06 o 
  10   3   1        3.69      -10.07     17.09 o 
  11   3   1       14.13      -17.79     22.03 o 
  12   3   1        0.46        0.12     25.19 o 
  13   3   1        0.17      -18.14     27.68 o 
  14   3   1        0.69        7.68     47.08 o 
 -14   4   1       11.25       48.01     41.82 o 
 -13   4   1        0.05       15.62     34.09 o 
 -12   4   1        3.41       26.12     30.59 o 
 -11   4   1        1.08      -16.56     25.37 o 
 -10   4   1       28.63       26.05     28.15 o 
  -9   4   1      119.54      135.58     21.10 o 
  -8   4   1       49.45       61.91     12.03 o 
  -7   4   1      329.99      392.58     17.03 o 
  -6   4   1        0.07        5.61      7.64 o 
  -5   4   1      119.37      101.34     11.45 o 
  -4   4   1      117.55      135.14      9.43 o 
  -3   4   1     2646.23     2899.85     41.09 o 
  -2   4   1      549.55      549.38     12.81 o 
  -1   4   1       44.83       50.43      6.34 o 
   0   4   1       56.90       48.16      7.55 o 
   1   4   1      597.51      609.08     13.33 o 
   2   4   1      521.48      608.22     14.69 o 
   3   4   1       38.52       28.19      8.40 o 
   4   4   1      464.16      410.36     17.27 o 
   5   4   1       26.14       36.55      8.74 o 
   6   4   1      120.49      135.53     10.68 o 
   7   4   1       26.91       45.44     11.53 o 
   8   4   1       33.45       36.75     11.87 o 
   9   4   1       51.33       55.40     17.87 o 
  10   4   1       38.19       19.89     18.81 o 
  11   4   1        0.01       15.54     23.82 o 
  12   4   1        0.47       -6.63     29.53 o 
  13   4   1        1.48      -31.76     31.76 o 
 -13   5   1        1.34       18.89     34.95 o 
 -12   5   1        0.01       44.88     33.04 o 
 -11   5   1        0.14        5.56     27.88 o 
 -10   5   1       44.06       40.54     25.78 o 
  -9   5   1      128.90      132.69     21.66 o 
  -8   5   1        3.26       -9.87     12.42 o 
  -7   5   1      309.80      291.25     20.46 o 
  -6   5   1       95.51      152.73     11.88 o 
  -5   5   1      157.50      160.36     11.25 o 
  -4   5   1      307.84      302.62     12.38 o 
  -3   5   1      400.83      414.42     13.35 o 
  -2   5   1      680.25      677.36     17.91 o 
  -1   5   1       88.67      102.20      8.61 o 
   0   5   1       10.59       15.88      7.68 o 
   1   5   1      353.40      419.31     12.82 o 
   2   5   1       45.37       48.16      8.93 o 
   3   5   1      182.75      185.24     10.52 o 
   4   5   1      663.40      674.32     16.94 o 
   5   5   1       10.68        0.37      9.17 o 
   6   5   1       22.26       25.35      9.91 o 
   7   5   1       13.74       13.74     10.73 o 
   8   5   1       12.99       23.87     17.82 o 
   9   5   1       49.27       58.19     20.49 o 
  10   5   1       15.55       31.94     21.60 o 
  11   5   1        9.81        1.02     27.97 o 
  12   5   1        9.96      -19.35     28.93 o 
  13   5   1        0.53       -8.86     39.16 o 
 -13   6   1        2.34       21.02     38.67 o 
 -12   6   1        1.81      -32.19     32.19 o 
 -11   6   1        3.46      -13.62     29.13 o 
 -10   6   1       11.71       24.05     26.51 o 
  -9   6   1        0.02       11.06     18.82 o 
  -8   6   1      176.92      175.83     24.19 o 
  -7   6   1      116.91      138.00     13.94 o 
  -6   6   1        6.09       -9.31      9.99 o 
  -5   6   1       30.02       20.82      9.53 o 
  -4   6   1      164.11      214.95     13.21 o 
  -3   6   1      694.80      745.14     19.80 o 
  -2   6   1      909.43      989.95     21.62 o 
  -1   6   1      166.00      189.44     11.14 o 
   0   6   1      760.57      843.64     19.15 o 
   1   6   1        8.75       -3.76      7.83 o 
   2   6   1      214.56      268.67     16.23 o 
   3   6   1       17.02       18.21      8.50 o 
   4   6   1      130.93      165.18     11.66 o 
   5   6   1       38.60       48.00     10.20 o 
   6   6   1       22.66       20.21     10.98 o 
   7   6   1       21.16       -1.34     10.91 o 
   8   6   1        7.66       12.13     19.08 o 
   9   6   1        0.99       45.44     21.59 o 
  10   6   1       35.72       65.73     31.30 o 
  11   6   1       14.91        2.74     29.38 o 
  12   6   1        0.02        4.15     32.37 o 
  13   6   1        2.38        8.70     45.45 o 
 -13   7   1        4.73       17.54     38.75 o 
 -12   7   1        0.03      -10.46     33.68 o 
 -11   7   1        0.26      -28.67     28.67 o 
 -10   7   1       31.51       28.19     28.07 o 
  -9   7   1       23.05       31.45     20.71 o 
  -8   7   1        4.41      -16.77     16.77 o 
  -7   7   1        2.94      -11.61     13.89 o 
  -6   7   1       78.02       58.19     12.78 o 
  -5   7   1       33.30       31.50     13.00 o 
  -4   7   1       18.77        3.77      8.47 o 
  -3   7   1       80.15       80.32     10.15 o 
  -2   7   1       27.22       14.93      8.97 o 
  -1   7   1       21.98       16.97      7.53 o 
   0   7   1      413.73      421.76     15.41 o 
   1   7   1     1221.73     1260.47     24.96 o 
   2   7   1      360.39      434.78     15.76 o 
   3   7   1       40.36       36.70      9.84 o 
   4   7   1      158.11      157.41     12.50 o 
   5   7   1      314.60      363.20     17.31 o 
   6   7   1       69.86      100.92     13.86 o 
   7   7   1      254.44      313.10     28.37 o 
   8   7   1      153.03      140.27     23.05 o 
   9   7   1       16.75       41.47     22.14 o 
  10   7   1       36.05       42.59     24.42 o 
  11   7   1        0.15       25.32     31.35 o 
  12   7   1        2.04        1.45     39.91 o 
  13   7   1        4.02       54.12     48.53 o 
 -12   8   1        2.65      -35.57     35.57 o 
 -11   8   1        9.74       16.20     56.54 o 
 -10   8   1        0.12       22.49     30.35 o 
  -9   8   1        1.30       40.45     21.24 o 
  -8   8   1      344.95      291.58     41.31 o 
  -7   8   1       87.14       66.96     20.71 o 
  -6   8   1        9.07       10.35     12.60 o 
  -5   8   1      431.44      367.40     25.36 o 
  -4   8   1       15.80       10.19     10.25 o 
  -3   8   1       52.43       43.44     11.11 o 
  -2   8   1      638.26      635.16     19.41 o 
  -1   8   1       43.65       49.96      8.50 o 
   0   8   1      535.18      589.14     23.75 o 
   1   8   1       25.96       27.00     11.00 o 
   2   8   1       16.59       13.48      9.51 o 
   3   8   1        1.60       -3.55      8.50 o 
   4   8   1        2.81        5.50     10.47 o 
   5   8   1        4.71       -4.53     10.85 o 
   6   8   1      129.15      129.30     17.33 o 
   7   8   1      252.34      298.67     27.31 o 
   8   8   1        0.04        5.95     19.11 o 
   9   8   1        5.53      -15.22     19.72 o 
  10   8   1        7.56       11.64     71.24 o 
  11   8   1        2.03        9.59     37.15 o 
  12   8   1       11.33       26.75     58.14 o 
 -12   9   1        1.22       84.73     55.16 o 
 -11   9   1        0.01       31.84     69.09 o 
 -10   9   1        4.09       36.60     31.94 o 
  -9   9   1       13.36       38.71     30.15 o 
  -8   9   1        0.62        8.16     21.24 o 
  -7   9   1      450.10      480.38     34.35 o 
  -6   9   1      435.84      477.41     31.88 o 
  -5   9   1       58.84       20.39     13.40 o 
  -4   9   1       71.11      102.35     14.76 o 
  -3   9   1      318.79      304.92     16.86 o 
  -2   9   1        8.34       -5.33     11.62 o 
  -1   9   1      142.69      117.16     17.06 o 
   0   9   1        8.86       14.02     12.02 o 
   1   9   1       13.37       15.66     12.28 o 
   2   9   1       33.94       57.94     12.91 o 
   3   9   1        8.25       19.86     10.50 o 
   4   9   1       10.29        8.37     12.67 o 
   5   9   1      821.21      815.64     28.31 o 
   6   9   1       53.47       44.15     22.00 o 
   7   9   1        0.33       -0.36     19.07 o 
   8   9   1       51.02       83.68     26.25 o 
   9   9   1        0.62       -6.87     23.89 o 
  10   9   1        1.37      -14.31     36.68 o 
  11   9   1        1.36        7.00     41.16 o 
  12   9   1        1.70       83.91     50.80 o 
 -11  10   1        9.60      -42.42     42.42 o 
 -10  10   1        1.39       49.09     46.49 o 
  -9  10   1        0.01      -18.88     36.01 o 
  -8  10   1        2.01       46.26     24.27 o 
  -7  10   1       17.11       23.24     22.39 o 
  -6  10   1        0.24       18.07     22.00 o 
  -5  10   1      475.96      521.06     29.37 o 
  -4  10   1       77.55       54.30     16.95 o 
  -3  10   1      101.70       97.58     14.76 o 
  -2  10   1       14.10       33.55     11.88 o 
  -1  10   1       39.18       31.55     13.07 o 
   0  10   1       16.96       12.92     13.21 o 
   1  10   1       40.05       32.64     13.62 o 
   2  10   1      275.77      301.53     18.58 o 
   3  10   1      248.40      259.99     19.51 o 
   4  10   1        0.25       -3.57     14.57 o 
   5  10   1        5.62       25.74     15.82 o 
   6  10   1      104.12      102.76     23.24 o 
   7  10   1       46.98       -4.85     23.46 o 
   8  10   1       13.49       35.86     25.62 o 
   9  10   1        1.11        5.00     31.27 o 
  10  10   1        1.02       20.81     40.64 o 
  11  10   1        3.05      -41.79     41.79 o 
 -11  11   1        0.03       22.87     51.33 o 
 -10  11   1        6.53       22.05     89.74 o 
  -9  11   1        0.35       32.56     44.19 o 
  -8  11   1        2.07      -10.50     25.51 o 
  -7  11   1       44.24      -28.65     40.26 o 
  -6  11   1       45.60       64.08     23.57 o 
  -5  11   1       95.23      133.20     36.99 o 
  -4  11   1       29.01       35.71     18.89 o 
  -3  11   1      293.93      304.11     22.63 o 
  -2  11   1      167.20      233.80     19.73 o 
  -1  11   1       24.47       27.79     15.04 o 
   0  11   1      331.48      401.53     24.78 o 
   1  11   1        6.27       10.28     14.28 o 
   2  11   1        2.95       16.67     15.68 o 
   3  11   1      398.29      396.08     28.56 o 
   4  11   1      311.34      275.97     25.86 o 
   5  11   1      244.24      261.88     28.57 o 
   6  11   1        0.14       -6.73     21.71 o 
   7  11   1       63.67        8.51     40.44 o 
   8  11   1        3.95       -0.26     24.45 o 
   9  11   1        8.76       15.09     28.66 o 
  10  11   1        7.73       -5.25     42.50 o 
  11  11   1        6.45      -42.19     83.29 o 
 -10  12   1        0.22        6.43     50.34 o 
  -9  12   1        7.45       22.88     45.24 o 
  -8  12   1        1.00      -22.36     28.15 o 
  -7  12   1        1.28       60.10     28.76 o 
  -6  12   1        0.85        4.30     22.11 o 
  -5  12   1       71.81       11.74     22.12 o 
  -4  12   1        0.79      -20.12     20.12 o 
  -3  12   1       36.80       27.90     21.34 o 
  -2  12   1      176.93      120.79     20.95 o 
  -1  12   1      199.42      191.77     22.79 o 
   0  12   1       82.70      115.57     21.23 o 
   1  12   1       55.95       45.22     22.66 o 
   2  12   1       11.55       18.54     18.54 o 
   3  12   1       33.23       41.50     21.41 o 
   4  12   1      100.82       70.00     22.35 o 
   5  12   1        0.91       26.40     22.06 o 
   6  12   1        3.26       -2.18     22.72 o 
   7  12   1        0.98       10.13     22.85 o 
   8  12   1        6.32       -1.89     28.72 o 
   9  12   1        1.13       -6.23     29.65 o 
  10  12   1        9.84      -33.96     77.49 o 
  -9  13   1        0.22      -36.34     44.88 o 
  -8  13   1       18.44       33.66     49.24 o 
  -7  13   1       16.47       14.61     28.14 o 
  -6  13   1       41.84       42.29     25.39 o 
  -5  13   1       35.25       52.34     24.64 o 
  -4  13   1       12.73        6.66     21.40 o 
  -3  13   1        4.83       -8.32     20.32 o 
  -2  13   1        8.06       35.49     21.12 o 
  -1  13   1        0.14       -5.84     19.31 o 
   0  13   1       47.79       67.49     31.10 o 
   1  13   1       47.03       28.48     21.29 o 
   2  13   1       15.68       48.20     20.24 o 
   3  13   1      121.85       86.35     25.03 o 
   4  13   1       33.89       -6.03     29.39 o 
   5  13   1       13.04       -2.28     31.23 o 
   6  13   1        0.26        2.48     24.25 o 
   7  13   1       12.06       26.87     27.29 o 
   8  13   1       22.39       28.72     32.36 o 
   9  13   1        0.24       63.65     48.94 o 
  -9  14   1        0.13       60.44     52.42 o 
  -8  14   1        7.01      -34.62     40.42 o 
  -7  14   1       48.14       75.62     35.39 o 
  -6  14   1        0.04      -11.28     24.75 o 
  -5  14   1        8.43       12.84     24.26 o 
  -4  14   1       12.32       41.75     24.03 o 
  -3  14   1        4.96        0.36     23.47 o 
  -2  14   1       69.52       82.52     25.38 o 
  -1  14   1       32.08       -8.38     22.07 o 
   0  14   1       54.69       21.06     24.90 o 
   1  14   1        0.01       -2.24     25.78 o 
   2  14   1       14.96       14.47     23.99 o 
   3  14   1       13.31      -17.95     24.38 o 
   4  14   1        1.58      -15.67     24.57 o 
   5  14   1       22.54       -1.24     36.12 o 
   6  14   1        0.00       -1.11     25.06 o 
   7  14   1        2.30       49.78     34.75 o 
   8  14   1        4.18       12.07     43.84 o 
  -7  15   1        1.75       32.15     55.63 o 
  -6  15   1        7.86       22.42     28.66 o 
  -5  15   1       12.58       -2.58     24.73 o 
  -4  15   1        2.18      -21.91     24.41 o 
  -3  15   1        6.08       -9.34     23.90 o 
  -2  15   1        7.76       26.70     27.56 o 
  -1  15   1       25.33       42.94     30.76 o 
   0  15   1        0.08      -19.26     26.14 o 
   1  15   1        0.02       48.30     42.04 o 
   2  15   1       19.16       14.20     28.12 o 
   3  15   1        7.87        4.58     36.65 o 
   4  15   1       13.28       -6.27     29.26 o 
   5  15   1        8.93       30.59     32.80 o 
   6  15   1       14.30       27.89     31.15 o 
   7  15   1        7.12       19.38     37.24 o 
  -6  16   1       19.57       27.06     32.09 o 
  -5  16   1       19.19       71.92     31.38 o 
  -4  16   1        1.47       34.97     29.45 o 
  -3  16   1        6.16       25.94     32.52 o 
  -2  16   1       12.15       -1.44     41.94 o 
  -1  16   1        2.81      -18.79     29.61 o 
   0  16   1       41.64       13.72     31.32 o 
   1  16   1        1.54      -22.05     30.56 o 
   2  16   1       18.57       28.60     31.50 o 
   3  16   1       44.89       78.75     55.59 o 
   4  16   1        0.24       -1.87     33.01 o 
   5  16   1       12.34       39.69     60.59 o 
   6  16   1        0.68       45.70     37.01 o 
  -4  17   1       21.11       60.24     37.37 o 
  -3  17   1        3.96       32.40     39.23 o 
  -2  17   1        6.29        4.62     34.19 o 
  -1  17   1        0.11      -22.03     41.00 o 
   0  17   1        9.65       25.21     34.44 o 
   1  17   1        0.03      -16.70     32.28 o 
   2  17   1        7.55        5.51     33.83 o 
   3  17   1        3.43       19.64     36.02 o 
   4  17   1       28.25       62.30     39.45 o 
 -14   0   2        1.01       57.40    111.69 o 
 -12   0   2        2.35       -3.05     36.36 o 
 -10   0   2      517.25      555.02     43.49 o 
  -8   0   2        0.07        4.59     11.05 o 
  -6   0   2        0.69        4.46      7.87 o 
  -4   0   2      157.03      169.64      9.01 o 
  -2   0   2     6539.89     6315.44     95.36 o 
   0   0   2     2887.51     2756.96     40.13 o 
   2   0   2      204.65      199.85      9.15 o 
   4   0   2      674.27      681.47     21.29 o 
   6   0   2       53.77       50.11     11.25 o 
   8   0   2        3.90        0.40     15.81 o 
  10   0   2      497.86      464.67     34.55 o 
  12   0   2       11.86      -30.40     34.26 o 
  14   0   2        6.33       -1.44     43.75 o 
 -14   1   2        1.28      -57.65     61.21 o 
 -13   1   2        2.20       14.54     29.82 o 
 -12   1   2       12.96      -24.25     24.25 o 
 -11   1   2        0.32        2.43     22.10 o 
 -10   1   2       53.70       59.95     20.78 o 
  -9   1   2        1.86        5.65      9.55 o 
  -8   1   2        6.85        3.48      7.56 o 
  -7   1   2      655.54      599.66     18.98 o 
  -6   1   2      399.29      416.11     15.99 o 
  -5   1   2      158.48      138.41      8.80 o 
  -4   1   2      204.93      204.10      6.84 o 
  -3   1   2      439.85      369.27      9.34 o 
  -2   1   2      219.80      208.42      9.43 o 
  -1   1   2      207.44      216.02      8.88 o 
   0   1   2     1234.65     1165.00     14.39 o 
   1   1   2      674.35      663.87     10.54 o 
   2   1   2     5128.27     4891.15     60.50 o 
   3   1   2      132.03      153.91      7.04 o 
   4   1   2       51.76       56.74      6.77 o 
   5   1   2      169.24      158.58      9.07 o 
   6   1   2       39.95       39.61      8.45 o 
   7   1   2      157.85      157.25     13.25 o 
   8   1   2        0.35        9.20     11.24 o 
   9   1   2       70.95       81.50     15.08 o 
  10   1   2       57.40       69.28     18.80 o 
  11   1   2        0.23      -27.53     27.53 o 
  12   1   2        1.07      -16.25     24.65 o 
  13   1   2        0.67       -3.92     26.95 o 
  14   1   2        0.84      -30.86     30.86 o 
 -14   2   2        0.00      -39.52     40.29 o 
 -13   2   2        4.66      -20.63     32.91 o 
 -12   2   2        3.18        1.20     29.31 o 
 -11   2   2       11.69        9.67     30.21 o 
 -10   2   2        5.93       18.11     19.59 o 
  -9   2   2        2.46       28.75     14.48 o 
  -8   2   2       31.34       21.10      8.48 o 
  -7   2   2      192.52      178.85     10.13 o 
  -6   2   2      278.55      295.43     12.32 o 
  -5   2   2      158.26      155.23      9.12 o 
  -4   2   2     2015.08     1835.44     32.37 o 
  -3   2   2      225.59      204.80      7.24 o 
  -2   2   2     1601.27     1723.64     33.01 o 
  -1   2   2      190.16      205.52      5.38 o 
   0   2   2      510.82      539.57      9.98 o 
   1   2   2     1638.70     1666.72     20.78 o 
   2   2   2      179.24      220.81      7.98 o 
   3   2   2      199.97      222.84      8.19 o 
   4   2   2      195.62      191.71      9.53 o 
   5   2   2       45.99       60.98      8.73 o 
   6   2   2       34.33       17.57      8.70 o 
   7   2   2      198.59      196.25     15.08 o 
   8   2   2       22.71       15.29     11.32 o 
   9   2   2       77.47      103.25     16.13 o 
  10   2   2      222.85      214.01     22.78 o 
  11   2   2        5.73        2.87     28.58 o 
  12   2   2        9.12       -6.78     25.29 o 
  13   2   2        0.27       10.74     27.22 o 
  14   2   2        2.34       25.61     32.98 o 
 -14   3   2        0.01      -12.50     46.31 o 
 -13   3   2        0.89        9.83     34.00 o 
 -12   3   2        0.56       -2.58     27.48 o 
 -11   3   2        0.50      -12.44     26.34 o 
 -10   3   2       19.48        0.93     23.67 o 
  -9   3   2       12.68       12.46     15.97 o 
  -8   3   2      461.12      445.17     21.80 o 
  -7   3   2       26.18       13.21      7.99 o 
  -6   3   2        4.11        0.27      6.30 o 
  -5   3   2        9.49       13.59      7.63 o 
  -4   3   2       17.19       19.09      6.98 o 
  -3   3   2        0.10       -2.23      6.84 o 
  -2   3   2        0.14        0.58      4.58 o 
  -1   3   2      733.69      798.30     13.19 o 
   0   3   2     2488.52     2364.16     30.40 o 
   1   3   2      332.49      353.63      8.68 o 
   2   3   2       79.95       87.65      6.73 o 
   3   3   2     1135.12     1065.59     18.37 o 
   4   3   2      686.78      742.31     16.84 o 
   5   3   2     1053.88     1131.11     22.37 o 
   6   3   2       13.61       10.21      8.36 o 
   7   3   2       72.15       78.99     10.94 o 
   8   3   2        5.19       26.33     11.61 o 
   9   3   2      116.76      158.31     17.49 o 
  10   3   2      192.77      189.03     22.15 o 
  11   3   2        1.89      -22.25     23.44 o 
  12   3   2        0.33      -17.88     25.60 o 
  13   3   2        0.19       -3.75     29.35 o 
 -14   4   2        1.19       81.33     45.46 o 
 -13   4   2        1.76       45.46     36.77 o 
 -12   4   2        2.84      -18.54     29.31 o 
 -11   4   2        7.05      -19.41     27.17 o 
 -10   4   2        2.03       -3.57     24.40 o 
  -9   4   2       27.71       39.39     18.39 o 
  -8   4   2       25.14       12.21      9.97 o 
  -7   4   2       35.53       22.91      8.59 o 
  -6   4   2       86.06       96.91      9.07 o 
  -5   4   2      192.05      207.53     12.16 o 
  -4   4   2       63.27       54.33      7.20 o 
  -3   4   2      919.77      894.68     17.19 o 
  -2   4   2        0.25       -5.49      5.49 o 
  -1   4   2      985.78     1055.63     18.18 o 
   0   4   2      273.71      297.75      9.42 o 
   1   4   2       80.30       74.44     10.01 o 
   2   4   2        1.31       10.84      7.01 o 
   3   4   2       45.89       42.79      7.41 o 
   4   4   2      602.02      616.88     16.09 o 
   5   4   2        9.50       15.47      8.05 o 
   6   4   2        1.46        5.85      8.82 o 
   7   4   2       39.73       35.12     10.58 o 
   8   4   2       27.36       41.12     14.00 o 
   9   4   2        0.22       -8.34     22.07 o 
  10   4   2        0.36      -17.45     17.45 o 
  11   4   2       16.97      -19.93     22.68 o 
  12   4   2        3.32       27.26     26.09 o 
  13   4   2        1.09      -19.83     32.73 o 
 -13   5   2        2.21       22.22     47.07 o 
 -12   5   2        3.98      -12.89     31.56 o 
 -11   5   2       18.80       39.25     31.10 o 
 -10   5   2       55.60       53.81     27.36 o 
  -9   5   2       81.63       97.68     20.44 o 
  -8   5   2      116.48      135.71     16.32 o 
  -7   5   2        7.41       -9.00      9.00 o 
  -6   5   2       56.46       43.68      9.60 o 
  -5   5   2      316.27      294.75     12.93 o 
  -4   5   2       23.36       26.91      7.52 o 
  -3   5   2      557.09      567.83     14.59 o 
  -2   5   2      260.73      287.32     10.53 o 
  -1   5   2      351.84      316.76     15.03 o 
   0   5   2      213.54      209.11     10.15 o 
   1   5   2        0.39       -4.25      7.47 o 
   2   5   2       74.24       62.49      8.32 o 
   3   5   2      246.23      295.53     12.73 o 
   4   5   2       29.15       28.39      8.39 o 
   5   5   2      236.84      235.84     13.41 o 
   6   5   2       96.35      101.23     11.90 o 
   7   5   2       24.85       16.43     12.34 o 
   8   5   2      130.71      131.33     18.20 o 
   9   5   2        3.94        6.21     18.63 o 
  10   5   2       75.46      106.38     23.99 o 
  11   5   2        7.12      -19.65     27.79 o 
  12   5   2        0.01      -11.43     29.72 o 
  13   5   2        0.34       11.06     61.74 o 
 -13   6   2        0.97       72.29     48.41 o 
 -12   6   2        1.49       28.59     35.66 o 
 -11   6   2        0.02       -9.28     29.52 o 
 -10   6   2       13.16       48.87     27.86 o 
  -9   6   2        5.73       16.05     24.93 o 
  -8   6   2       23.05       41.04     19.09 o 
  -7   6   2      148.37      154.85     13.60 o 
  -6   6   2        2.62        1.95     10.05 o 
  -5   6   2       12.20       10.82     10.89 o 
  -4   6   2      222.97      198.67     11.07 o 
  -3   6   2      834.54      829.23     20.11 o 
  -2   6   2       26.67       10.59      4.96 o 
  -1   6   2      345.09      358.73     16.39 o 
   0   6   2      317.64      366.70     13.65 o 
   1   6   2      703.91      770.83     19.19 o 
   2   6   2      329.93      336.53     13.08 o 
   3   6   2      371.45      401.82     14.99 o 
   4   6   2      564.53      626.49     17.75 o 
   5   6   2       39.62       49.49     10.66 o 
   6   6   2       30.00       27.23     11.00 o 
   7   6   2        5.58        2.38     14.14 o 
   8   6   2      104.36      125.00     19.24 o 
   9   6   2       42.09       71.75     21.98 o 
  10   6   2        5.74        9.88     20.93 o 
  11   6   2       10.13       70.47     34.68 o 
  12   6   2        0.57       13.41     36.91 o 
  13   6   2        1.62       26.25     42.81 o 
 -13   7   2        0.87       19.77     40.82 o 
 -12   7   2       23.40       76.80     42.89 o 
 -11   7   2        3.39      -30.26     30.26 o 
 -10   7   2        0.35        1.88     28.73 o 
  -9   7   2      123.86       89.18     28.39 o 
  -8   7   2       67.94       90.70     23.45 o 
  -7   7   2      184.55      169.27     27.19 o 
  -6   7   2      714.70      741.81     23.60 o 
  -5   7   2      193.82      176.53     13.52 o 
  -4   7   2      237.12      246.75     13.33 o 
  -3   7   2      109.91      106.62     10.54 o 
  -2   7   2       17.94       25.57      9.10 o 
  -1   7   2      271.02      282.71     19.64 o 
   0   7   2      789.92      762.27     22.42 o 
   1   7   2        1.32       -8.38      8.38 o 
   2   7   2       47.01       44.86     11.65 o 
   3   7   2      170.19      173.95     12.87 o 
   4   7   2       41.28       25.14     11.47 o 
   5   7   2       22.84       22.27     12.19 o 
   6   7   2       79.74       97.49     14.94 o 
   7   7   2       78.91       53.13     17.19 o 
   8   7   2       18.65       14.59     20.30 o 
   9   7   2       18.43       -6.16     19.99 o 
  10   7   2        8.05      -22.48     22.48 o 
  11   7   2        4.32      -21.44     51.99 o 
  12   7   2        0.00        2.13     58.49 o 
  13   7   2        0.47        2.80     45.11 o 
 -12   8   2        2.17      -11.93     71.43 o 
 -11   8   2       46.86       49.40     34.96 o 
 -10   8   2        9.36      -28.61     28.61 o 
  -9   8   2        4.31       10.08     26.45 o 
  -8   8   2       35.97       38.45     21.10 o 
  -7   8   2       13.09      -19.11     19.11 o 
  -6   8   2      148.36      143.27     15.54 o 
  -5   8   2      129.90      126.83     13.58 o 
  -4   8   2       72.49       70.80     11.62 o 
  -3   8   2        1.93       -0.71      6.65 o 
  -2   8   2        0.53        9.07     10.42 o 
  -1   8   2       12.61       22.02      9.93 o 
   0   8   2        3.99        6.26      7.72 o 
   1   8   2      491.11      535.00     18.32 o 
   2   8   2        0.89        2.08     10.58 o 
   3   8   2      238.83      234.18     15.18 o 
   4   8   2       53.01       57.56     12.75 o 
   5   8   2        4.49        4.23     12.49 o 
   6   8   2      108.87      116.45     17.50 o 
   7   8   2       15.59       23.09     17.09 o 
   8   8   2        5.24       13.54     20.36 o 
   9   8   2      127.22      195.05     31.28 o 
  10   8   2        4.99        7.49     26.56 o 
  11   8   2        0.74      -22.82     37.44 o 
  12   8   2        1.64       -7.20     42.38 o 
 -12   9   2       10.22       72.02     54.62 o 
 -11   9   2        0.39       48.54     37.06 o 
 -10   9   2        2.19       27.92     32.40 o 
  -9   9   2       12.22       36.94     30.55 o 
  -8   9   2        4.43       -0.05     21.26 o 
  -7   9   2       89.96       89.95     24.24 o 
  -6   9   2       24.37       11.27     19.84 o 
  -5   9   2        7.35      -11.49     13.05 o 
  -4   9   2      897.86      886.02     28.18 o 
  -3   9   2       44.79       42.66     11.79 o 
  -2   9   2       12.91        8.14     11.08 o 
  -1   9   2      130.54      123.40     13.16 o 
   0   9   2       68.60       78.38     11.93 o 
   1   9   2       69.77       63.84     13.44 o 
   2   9   2       94.15      119.19     14.00 o 
   3   9   2        6.28        8.57     12.29 o 
   4   9   2      168.51      168.98     19.32 o 
   5   9   2       63.18       40.76     16.52 o 
   6   9   2      192.69      200.16     20.64 o 
   7   9   2      244.98      293.14     45.36 o 
   8   9   2      167.61      135.03     37.23 o 
   9   9   2        1.75      -22.72     22.72 o 
  10   9   2        1.16      -31.79     31.79 o 
  11   9   2        1.71      -38.51     38.51 o 
  12   9   2        0.90       41.19     68.54 o 
 -11  10   2        0.42      -10.22     50.42 o 
 -10  10   2        0.65      -40.47     40.54 o 
  -9  10   2        3.93       35.47     32.34 o 
  -8  10   2       14.48       38.96     24.23 o 
  -7  10   2       17.21       30.39     21.79 o 
  -6  10   2      137.33      122.34     24.17 o 
  -5  10   2      187.11      171.64     23.65 o 
  -4  10   2      335.00      316.58     24.40 o 
  -3  10   2       12.41       13.13     12.55 o 
  -2  10   2      123.15      106.23     14.33 o 
  -1  10   2      131.68      101.67     14.67 o 
   0  10   2       27.69       22.54     13.01 o 
   1  10   2       18.28       29.96     13.40 o 
   2  10   2        0.44        5.55     12.81 o 
   3  10   2       20.07        1.90     13.33 o 
   4  10   2        8.57       -8.35     13.85 o 
   5  10   2       44.16       64.04     19.01 o 
   6  10   2      155.99      152.91     25.59 o 
   7  10   2       20.47       34.95     25.34 o 
   8  10   2       58.01        1.29     25.63 o 
   9  10   2        0.27      -29.05     29.05 o 
  10  10   2        0.17        4.98     47.69 o 
  11  10   2        0.05      -31.89     41.24 o 
 -11  11   2       13.19      115.74     60.45 o 
 -10  11   2       15.99       15.71     47.38 o 
  -9  11   2       23.51       32.93     43.20 o 
  -8  11   2        4.48       -7.19     26.84 o 
  -7  11   2       47.50        2.65     24.94 o 
  -6  11   2       97.35       74.21     23.62 o 
  -5  11   2       16.02       -3.41     18.04 o 
  -4  11   2      232.61      189.92     23.47 o 
  -3  11   2      168.12      172.69     21.64 o 
  -2  11   2      630.09      604.18     27.70 o 
  -1  11   2       41.73       27.72     15.55 o 
   0  11   2       23.65       50.26     15.62 o 
   1  11   2      170.00      145.06     18.99 o 
   2  11   2       31.28       39.61     16.28 o 
   3  11   2      216.46      182.31     20.61 o 
   4  11   2      209.37      220.11     25.97 o 
   5  11   2        6.34      -17.98     17.98 o 
   6  11   2       91.55       95.70     25.30 o 
   7  11   2       11.42        7.96     22.52 o 
   8  11   2        9.58       -1.26     26.10 o 
   9  11   2        1.09       31.50     37.75 o 
  10  11   2        0.34       19.94    102.19 o 
  11  11   2        3.70       -2.40     93.44 o 
 -10  12   2        0.46        0.99     52.03 o 
  -9  12   2        7.91      -11.25     43.81 o 
  -8  12   2        0.15      102.02     42.70 o 
  -7  12   2       22.55      -24.24     24.24 o 
  -6  12   2        5.11       11.79     22.92 o 
  -5  12   2        0.70       48.91     22.46 o 
  -4  12   2       30.25       65.77     23.10 o 
  -3  12   2      241.55      254.94     31.09 o 
  -2  12   2       12.70      -14.87     33.35 o 
  -1  12   2        3.65      -10.91     16.53 o 
   0  12   2        7.54        9.39     18.32 o 
   1  12   2      165.81      183.06     21.97 o 
   2  12   2       98.92      105.79     19.45 o 
   3  12   2       99.98      116.89     23.28 o 
   4  12   2        1.68       -1.30     22.21 o 
   5  12   2        9.15      -18.44     20.61 o 
   6  12   2        6.01       23.55     30.41 o 
   7  12   2        0.79       18.38     24.96 o 
   8  12   2        2.35       17.89     28.24 o 
   9  12   2        1.18       -4.23     30.20 o 
  10  12   2        2.50      -42.25     42.25 o 
  -9  13   2       13.82       -9.92     77.89 o 
  -8  13   2        0.03       45.49     50.69 o 
  -7  13   2       32.68      -17.12     27.83 o 
  -6  13   2       18.91       54.78     32.97 o 
  -5  13   2        4.59       16.47     22.55 o 
  -4  13   2        0.02      -21.45     21.45 o 
  -3  13   2        5.06      -19.73     19.73 o 
  -2  13   2      145.08      109.14     24.82 o 
  -1  13   2       25.01       18.18     21.27 o 
   0  13   2       53.07       58.97     22.77 o 
   1  13   2        3.55       -6.41     19.20 o 
   2  13   2       21.24       -6.93     22.63 o 
   3  13   2        2.05       32.43     23.56 o 
   4  13   2        1.89        0.95     23.84 o 
   5  13   2        3.79       -0.64     25.14 o 
   6  13   2       43.71       69.95     29.80 o 
   7  13   2       14.44       50.73     37.91 o 
   8  13   2        0.69      -20.46     29.85 o 
   9  13   2        3.81       10.69     33.20 o 
  -8  14   2        1.06      -52.63     56.94 o 
  -7  14   2        0.77       -5.25     30.17 o 
  -6  14   2        0.05       -7.29     25.78 o 
  -5  14   2        5.98        7.42     25.20 o 
  -4  14   2       27.98      -20.90     20.90 o 
  -3  14   2        0.18        1.56     22.28 o 
  -2  14   2       13.12       25.04     22.55 o 
  -1  14   2       36.03       36.78     23.43 o 
   0  14   2        3.71      -15.13     22.15 o 
   1  14   2       50.37       61.76     25.69 o 
   2  14   2        7.87       35.87     27.49 o 
   3  14   2       33.74       95.69     32.45 o 
   4  14   2        5.62        4.68     24.88 o 
   5  14   2        2.13       43.68     27.03 o 
   6  14   2        2.94       34.92     50.78 o 
   7  14   2        0.84      -24.20     35.47 o 
   8  14   2       26.40       67.66     35.07 o 
  -7  15   2       23.17       71.51     49.03 o 
  -6  15   2       13.44       -4.54     29.26 o 
  -5  15   2       10.29      -10.42     44.06 o 
  -4  15   2        8.13      -13.28     24.46 o 
  -3  15   2       17.28        0.70     25.07 o 
  -2  15   2        0.03       29.33     24.83 o 
  -1  15   2        1.11       -9.77     24.16 o 
   0  15   2        0.01      -26.46     26.60 o 
   1  15   2       14.39      -28.20     28.20 o 
   2  15   2       21.44       52.57     30.73 o 
   3  15   2       13.43       28.50     54.54 o 
   4  15   2        4.33       14.01     31.92 o 
   5  15   2        0.09        2.61     31.99 o 
   6  15   2       11.92       34.05     36.60 o 
   7  15   2        5.68       15.69     35.63 o 
  -6  16   2        0.07      -10.88     31.31 o 
  -5  16   2        4.07       20.63     30.48 o 
  -4  16   2        7.43      -26.83     26.83 o 
  -3  16   2        0.90      -11.43     26.03 o 
  -2  16   2       39.11       97.98     37.20 o 
  -1  16   2       20.84      -21.92     27.76 o 
   0  16   2        4.45        6.34     31.89 o 
   1  16   2       33.21       48.27     33.51 o 
   2  16   2        3.50      -27.92     27.92 o 
   3  16   2        6.59       15.60     35.00 o 
   4  16   2        1.34       29.99     32.77 o 
   5  16   2        0.02       22.24     36.22 o 
   6  16   2        2.08        8.87     37.53 o 
  -4  17   2        0.08       27.63     34.98 o 
  -3  17   2       27.67       83.86     39.28 o 
  -2  17   2       19.70       18.30     57.49 o 
  -1  17   2       15.57       45.68     36.41 o 
   0  17   2        0.36       14.94     34.04 o 
   1  17   2        6.86       26.93     34.89 o 
   2  17   2        1.04      -19.56     31.91 o 
   3  17   2        0.43       50.92     37.34 o 
   4  17   2        7.89       17.26     35.60 o 
 -13   0   3        7.07       25.51     46.10 o 
 -11   0   3        0.86      -25.92     30.01 o 
  -9   0   3       26.18       24.71     24.29 o 
  -7   0   3       19.58       10.55      9.19 o 
  -5   0   3      818.35      749.63     20.31 o 
  -3   0   3       79.08       77.30      6.91 o 
  -1   0   3      335.86      376.41      9.78 o 
   1   0   3   110851.32    98319.63   1350.55 o 
   3   0   3       47.24       35.99      8.17 o 
   5   0   3       35.35       19.22     12.96 o 
   7   0   3       21.33       43.66     16.60 o 
   9   0   3        0.01        9.05     19.44 o 
  11   0   3       75.53      102.58     35.65 o 
  13   0   3        0.09      -28.99     38.80 o 
 -14   1   3        0.62        7.00     50.74 o 
 -13   1   3        2.65      -35.23     35.23 o 
 -12   1   3        0.05      -36.42     36.42 o 
 -11   1   3        7.52        1.57     21.58 o 
 -10   1   3        0.37      -11.42     18.50 o 
  -9   1   3      470.99      532.85     26.86 o 
  -8   1   3        0.33        8.63      7.42 o 
  -7   1   3        6.06        5.68      6.22 o 
  -6   1   3      148.26      154.66      7.95 o 
  -5   1   3        2.48       -3.62      5.42 o 
  -4   1   3     1187.31     1179.42     23.32 o 
  -3   1   3      156.74      196.46     14.81 o 
  -2   1   3     1348.56     1301.43     21.53 o 
  -1   1   3      114.92      115.19      3.90 o 
   0   1   3      805.00      749.59     11.27 o 
   1   1   3    14135.52    12595.61    133.47 o 
   2   1   3      234.18      191.94      7.01 o 
   3   1   3        2.36       -0.18      5.45 o 
   4   1   3      244.90      218.64     10.45 o 
   5   1   3       81.02       72.68      9.22 o 
   6   1   3      650.68      639.38     23.52 o 
   7   1   3      257.18      264.72     14.50 o 
   8   1   3        7.49        5.17     11.05 o 
   9   1   3        2.93       -7.88     13.60 o 
  10   1   3       10.60       37.42     20.87 o 
  11   1   3        1.44       -0.35     22.68 o 
  12   1   3        2.63       26.31     25.67 o 
  13   1   3        0.43      -19.60     26.87 o 
 -14   2   3        0.18       -6.66     47.09 o 
 -13   2   3        0.97      -31.69     36.53 o 
 -12   2   3        0.52       28.47     30.86 o 
 -11   2   3        1.29      -25.45     25.45 o 
 -10   2   3      140.36      128.27     26.76 o 
  -9   2   3      330.16      278.71     29.40 o 
  -8   2   3       64.26       39.75     13.65 o 
  -7   2   3        0.11        4.02      6.00 o 
  -6   2   3        3.78        2.26      5.04 o 
  -5   2   3     1193.11     1231.51     33.28 o 
  -4   2   3     3522.30     3519.03     66.08 o 
  -3   2   3      410.61      418.70     16.61 o 
  -2   2   3      136.96      125.65      9.51 o 
  -1   2   3       56.73       67.41      4.10 o 
   0   2   3     1427.46     1439.09     19.44 o 
   1   2   3    10660.27    10214.12    113.17 o 
   2   2   3       22.91       29.33      5.71 o 
   3   2   3      281.14      207.75     11.58 o 
   4   2   3       12.35       -3.34      6.73 o 
   5   2   3      113.86       88.53     10.51 o 
   6   2   3       28.74       28.05     10.81 o 
   7   2   3       19.86       17.70     11.70 o 
   8   2   3       32.40       37.02     12.62 o 
   9   2   3        0.15       -3.69     13.37 o 
  10   2   3       11.11        7.06     17.41 o 
  11   2   3      264.13      300.13     31.33 o 
  12   2   3       10.17      -11.47     25.56 o 
  13   2   3        0.02      -26.42     26.42 o 
 -14   3   3        4.96       16.58     47.16 o 
 -13   3   3       11.83       68.66     39.75 o 
 -12   3   3        3.80      -29.72     29.72 o 
 -11   3   3        2.20       16.99     27.28 o 
 -10   3   3        0.27       18.23     23.72 o 
  -9   3   3     1032.86      922.03     43.37 o 
  -8   3   3        0.20       -4.41     10.50 o 
  -7   3   3       21.46       44.43      9.40 o 
  -6   3   3       41.24       40.93      8.18 o 
  -5   3   3      122.04      103.66      8.36 o 
  -4   3   3     2681.84     2829.78     47.49 o 
  -3   3   3       28.84       33.49      7.22 o 
  -2   3   3      678.67      632.73     14.40 o 
  -1   3   3      582.45      602.97     11.45 o 
   0   3   3     1199.27     1196.96     18.73 o 
   1   3   3      344.19      369.63      9.70 o 
   2   3   3        6.91       11.07      6.05 o 
   3   3   3      198.38      210.57     10.11 o 
   4   3   3       63.60       52.57      7.95 o 
   5   3   3       24.09       10.28      8.40 o 
   6   3   3     1319.43     1308.90     27.86 o 
   7   3   3       51.08       49.67     11.82 o 
   8   3   3        9.72       -1.44     13.16 o 
   9   3   3        0.07        6.29     14.18 o 
  10   3   3       10.70       -3.38     17.83 o 
  11   3   3       14.40       20.81     24.68 o 
  12   3   3        2.14        0.89     26.90 o 
  13   3   3        0.69       42.96     34.21 o 
 -13   4   3        0.27      -29.88     38.63 o 
 -12   4   3        0.63      -14.15     31.69 o 
 -11   4   3       32.27       76.11     30.40 o 
 -10   4   3       21.83       48.13     26.33 o 
  -9   4   3      228.14      186.52     36.36 o 
  -8   4   3       98.02       84.76     13.91 o 
  -7   4   3        0.12        9.71      9.14 o 
  -6   4   3        4.73       -5.58      7.89 o 
  -5   4   3      334.24      322.24     21.05 o 
  -4   4   3      559.74      560.87     17.78 o 
  -3   4   3       41.79       31.61      9.22 o 
  -2   4   3      213.57      212.86      7.84 o 
  -1   4   3        6.65        2.04      5.52 o 
   0   4   3      591.12      662.79     15.22 o 
   1   4   3     1132.35     1045.46     18.38 o 
   2   4   3      133.07      129.31      8.54 o 
   3   4   3      388.14      367.07     19.77 o 
   4   4   3        0.46       -7.69      7.69 o 
   5   4   3       55.67       43.46      9.94 o 
   6   4   3      171.82      183.22     14.04 o 
   7   4   3       13.50       12.79     12.71 o 
   8   4   3        0.27       23.72     14.38 o 
   9   4   3        1.05      -12.23     14.11 o 
  10   4   3       25.56       -5.81     17.81 o 
  11   4   3      166.62      187.21     29.98 o 
  12   4   3        0.15      -30.64     30.64 o 
  13   4   3        0.16       -2.27     35.28 o 
 -13   5   3        0.04       56.17     60.09 o 
 -12   5   3        2.62       43.86     40.93 o 
 -11   5   3        0.59      -18.00     28.56 o 
 -10   5   3        0.30       16.10     25.52 o 
  -9   5   3      171.51      185.36     29.32 o 
  -8   5   3        3.39       -4.73     12.47 o 
  -7   5   3       64.82       63.95     12.51 o 
  -6   5   3       13.65       14.20     11.39 o 
  -5   5   3        0.10       -4.76      8.17 o 
  -4   5   3     1248.55     1228.41     27.05 o 
  -3   5   3      207.84      214.62      9.59 o 
  -2   5   3      164.99      164.61      8.74 o 
  -1   5   3      340.32      323.72     12.46 o 
   0   5   3     1442.33     1431.44     26.33 o 
   1   5   3      192.05      170.42     10.16 o 
   2   5   3      821.21      766.65     18.92 o 
   3   5   3       70.34       55.66      9.38 o 
   4   5   3        0.36       -7.37      8.17 o 
   5   5   3      100.44      113.61     11.81 o 
   6   5   3      551.98      619.32     23.34 o 
   7   5   3       23.83       19.92     12.45 o 
   8   5   3       13.83        1.58     14.37 o 
   9   5   3        0.91       12.45     18.05 o 
  10   5   3        0.86        7.49     19.51 o 
  11   5   3        4.62       33.52     29.45 o 
  12   5   3        0.39      -25.30     36.87 o 
  13   5   3        0.41        6.71     79.99 o 
 -13   6   3        2.73       -5.35     70.60 o 
 -12   6   3        2.09       35.38     36.94 o 
 -11   6   3        2.88       17.05     30.63 o 
 -10   6   3        0.06        6.26     26.58 o 
  -9   6   3        4.92       -5.46     25.05 o 
  -8   6   3       37.75       49.50     18.78 o 
  -7   6   3       28.21       16.03     15.81 o 
  -6   6   3      157.06      176.19     16.18 o 
  -5   6   3        3.56        1.34     10.69 o 
  -4   6   3     1130.11     1208.44     26.51 o 
  -3   6   3        4.00       -1.87      8.93 o 
  -2   6   3       10.51       11.23      8.41 o 
  -1   6   3       25.42       28.19      7.07 o 
   0   6   3        1.29       -7.98      7.98 o 
   1   6   3      893.58      931.71     24.73 o 
   2   6   3      466.47      440.74     15.43 o 
   3   6   3       54.31       60.93     11.84 o 
   4   6   3       14.27       17.65     10.53 o 
   5   6   3        6.04       24.85     11.26 o 
   6   6   3       15.02       13.06     12.10 o 
   7   6   3       17.64        5.96     15.12 o 
   8   6   3       47.76       43.78     17.22 o 
   9   6   3        0.00      -10.08     19.48 o 
  10   6   3        3.95       30.51     23.73 o 
  11   6   3        6.00      -13.79     36.00 o 
  12   6   3        1.62      -23.30     38.62 o 
  13   6   3        0.59      -29.71     41.15 o 
 -13   7   3        6.72      -20.57     43.88 o 
 -12   7   3        0.97       86.54     39.24 o 
 -11   7   3        6.95       -6.21     31.36 o 
 -10   7   3        2.89       14.19     29.13 o 
  -9   7   3        6.54       12.83     36.68 o 
  -8   7   3       16.78       40.01     19.78 o 
  -7   7   3       87.54       85.81     27.72 o 
  -6   7   3      179.74      193.18     20.33 o 
  -5   7   3      108.61      126.70     13.37 o 
  -4   7   3      237.68      290.78     13.09 o 
  -3   7   3       32.75       38.81      9.26 o 
  -2   7   3       69.89       51.79      9.64 o 
  -1   7   3       13.43       26.12      9.05 o 
   0   7   3      505.51      515.68     16.81 o 
   1   7   3       67.64       69.28     10.19 o 
   2   7   3       13.11        8.07     10.71 o 
   3   7   3        2.13       -9.94      9.94 o 
   4   7   3        0.37        4.23     10.43 o 
   5   7   3        3.23      -11.00     11.00 o 
   6   7   3      404.70      369.40     19.72 o 
   7   7   3       24.48       42.52     20.36 o 
   8   7   3       10.49       16.05     20.14 o 
   9   7   3        2.23      -10.76     22.18 o 
  10   7   3        8.61       18.52     26.54 o 
  11   7   3        0.52      -22.68     33.92 o 
  12   7   3        1.58      -16.16     40.09 o 
 -12   8   3        4.81       36.80     38.07 o 
 -11   8   3        8.35        8.70     34.21 o 
 -10   8   3       26.98        0.10     31.60 o 
  -9   8   3        3.27        2.37     27.43 o 
  -8   8   3       12.50       35.64     24.42 o 
  -7   8   3       75.48      101.52     22.04 o 
  -6   8   3       67.32       62.72     15.67 o 
  -5   8   3      537.29      558.44     30.34 o 
  -4   8   3      210.64      182.51     12.91 o 
  -3   8   3       74.84       72.25     11.02 o 
  -2   8   3       14.76       19.81      9.51 o 
  -1   8   3        8.12        5.33     10.41 o 
   0   8   3      250.44      261.57     18.08 o 
   1   8   3      348.71      345.27     17.00 o 
   2   8   3      538.86      598.99     21.64 o 
   3   8   3       40.31       48.56     12.07 o 
   4   8   3        0.02        3.05     11.61 o 
   5   8   3      102.96       98.59     14.95 o 
   6   8   3       11.10        0.06     17.39 o 
   7   8   3       86.73       78.56     21.13 o 
   8   8   3        1.32       54.34     24.79 o 
   9   8   3       86.90       42.82     33.22 o 
  10   8   3        0.12        8.09     25.14 o 
  11   8   3        0.24       35.83     39.27 o 
  12   8   3        1.73       32.23     46.13 o 
 -12   9   3        0.70      -15.32     41.75 o 
 -11   9   3        1.44       -2.78     34.10 o 
 -10   9   3        3.01       -4.89     33.32 o 
  -9   9   3        3.71        3.29     28.42 o 
  -8   9   3       14.08       10.11     21.25 o 
  -7   9   3       76.86       24.63     20.97 o 
  -6   9   3       14.72       24.15     19.77 o 
  -5   9   3       17.38       19.46     17.99 o 
  -4   9   3      262.42      205.23     16.17 o 
  -3   9   3      579.10      525.62     19.88 o 
  -2   9   3       35.28       21.22     11.28 o 
  -1   9   3      172.96      176.61     14.22 o 
   0   9   3      335.30      364.91     16.98 o 
   1   9   3       29.18       34.37     10.42 o 
   2   9   3       71.20       75.48     15.59 o 
   3   9   3       56.50       73.39     13.67 o 
   4   9   3        0.98        5.75     12.96 o 
   5   9   3       85.24       85.34     25.04 o 
   6   9   3      130.52      182.02     22.19 o 
   7   9   3      130.31      135.32     27.44 o 
   8   9   3        3.74       16.32     24.74 o 
   9   9   3        0.66        2.54     25.27 o 
  10   9   3        0.07      -10.51     28.44 o 
  11   9   3        1.85      -38.12     38.12 o 
 -11  10   3        0.00      -27.48     38.29 o 
 -10  10   3        2.22      -19.41     37.76 o 
  -9  10   3        0.73        3.57     30.70 o 
  -8  10   3        6.33       43.60     39.26 o 
  -7  10   3        0.41       21.80     22.15 o 
  -6  10   3        2.99       14.65     20.08 o 
  -5  10   3      300.74      268.61     30.53 o 
  -4  10   3       12.74        9.96     16.64 o 
  -3  10   3       35.28       29.16     13.89 o 
  -2  10   3       96.65       80.20     15.52 o 
  -1  10   3      370.23      306.88     18.29 o 
   0  10   3       84.68       87.67     13.60 o 
   1  10   3       75.36       52.98     13.95 o 
   2  10   3        9.44       -7.85     12.77 o 
   3  10   3       34.87       61.53     19.52 o 
   4  10   3        0.05      -14.69     14.69 o 
   5  10   3      195.06      208.29     23.47 o 
   6  10   3       21.81       21.52     18.66 o 
   7  10   3       29.66       76.74     30.03 o 
   8  10   3        0.22        9.95     24.10 o 
   9  10   3        4.57       38.90     28.17 o 
  10  10   3        1.35      -22.58     27.59 o 
  11  10   3        0.06      -39.14     39.14 o 
 -11  11   3       12.48       25.00     60.33 o 
 -10  11   3        5.18       78.94     53.99 o 
  -9  11   3        0.64       26.96     75.04 o 
  -8  11   3        0.75      -33.77     33.77 o 
  -7  11   3        4.08       10.97     22.82 o 
  -6  11   3        0.13        4.02     27.12 o 
  -5  11   3        2.27       -9.35     18.99 o 
  -4  11   3       21.09       14.08     18.26 o 
  -3  11   3      520.00      562.19     30.61 o 
  -2  11   3       72.95       62.77     19.82 o 
  -1  11   3        5.52        0.07     15.59 o 
   0  11   3      101.06      120.26     19.21 o 
   1  11   3        1.16        4.83     17.28 o 
   2  11   3       14.00       21.28     23.25 o 
   3  11   3       55.61       71.71     18.39 o 
   4  11   3      201.91      201.14     24.03 o 
   5  11   3       89.25       56.22     20.49 o 
   6  11   3       25.32       -5.67     22.26 o 
   7  11   3       18.01       48.66     26.24 o 
   8  11   3        0.06        3.40     26.66 o 
   9  11   3        0.02      -11.07     26.10 o 
  10  11   3        0.89      -22.05     31.33 o 
 -10  12   3        0.22      -51.08     51.08 o 
  -9  12   3       25.67       53.40     46.93 o 
  -8  12   3        0.65      -20.34     56.04 o 
  -7  12   3       20.91       12.18     26.77 o 
  -6  12   3        0.06      -24.29     24.38 o 
  -5  12   3        0.25       -7.88     20.25 o 
  -4  12   3       13.20       25.74     21.05 o 
  -3  12   3      104.73      105.42     30.64 o 
  -2  12   3      293.15      332.49     32.28 o 
  -1  12   3       91.74      109.03     25.86 o 
   0  12   3       83.45       51.74     19.44 o 
   1  12   3        3.55       16.45     18.16 o 
   2  12   3      226.61      175.06     23.45 o 
   3  12   3       26.50       40.78     19.98 o 
   4  12   3       49.94       54.83     22.08 o 
   5  12   3      143.99      171.44     30.29 o 
   6  12   3        0.28      -19.34     26.50 o 
   7  12   3        0.05       14.27     26.45 o 
   8  12   3        0.29       20.76     29.49 o 
   9  12   3        3.43       12.87     32.45 o 
  10  12   3        0.07       34.77     45.42 o 
  -9  13   3        0.08       16.62     49.19 o 
  -8  13   3       16.14       23.17     44.40 o 
  -7  13   3        4.32       21.13     37.65 o 
  -6  13   3       28.94       65.78     28.73 o 
  -5  13   3        3.92        6.33     22.36 o 
  -4  13   3        0.00       14.73     22.19 o 
  -3  13   3       12.12      -12.38     20.43 o 
  -2  13   3       12.54       -3.53     20.32 o 
  -1  13   3       10.38       -2.69     20.51 o 
   0  13   3       37.02       50.33     22.20 o 
   1  13   3        2.86       -8.39     20.25 o 
   2  13   3       10.17       -0.48     21.48 o 
   3  13   3        0.44        1.37     20.55 o 
   4  13   3       75.81       99.05     64.02 o 
   5  13   3        2.87       36.98     25.82 o 
   6  13   3        0.50       16.88     33.74 o 
   7  13   3        4.78      -23.55     28.88 o 
   8  13   3       10.55      -18.54     27.76 o 
   9  13   3        4.38       25.24     34.03 o 
  -8  14   3       35.60        6.21     49.46 o 
  -7  14   3        1.89      -43.74     43.74 o 
  -6  14   3        7.71        1.95     49.90 o 
  -5  14   3       38.03       47.23     26.71 o 
  -4  14   3        0.07      -19.10     23.64 o 
  -3  14   3        4.07       11.03     22.35 o 
  -2  14   3       19.24      -21.66     21.66 o 
  -1  14   3       17.81       49.96     24.52 o 
   0  14   3       17.59       11.86     22.28 o 
   1  14   3       22.51       23.25     24.16 o 
   2  14   3        0.44       21.10     39.95 o 
   3  14   3        1.54       56.22     30.18 o 
   4  14   3        1.72        9.55     34.50 o 
   5  14   3        0.23      -21.94     27.52 o 
   6  14   3        0.17       11.77     36.20 o 
   7  14   3       10.13       16.74     35.07 o 
   8  14   3        1.65       12.23     38.37 o 
  -7  15   3        1.96      -12.59     47.56 o 
  -6  15   3       15.82       14.08     33.13 o 
  -5  15   3       16.25       15.20     27.58 o 
  -4  15   3        2.82       -9.33     24.78 o 
  -3  15   3        0.16      -23.19     23.70 o 
  -2  15   3       13.26       -2.48     23.43 o 
  -1  15   3        1.21      -29.94     29.94 o 
   0  15   3        0.16      -10.10     28.16 o 
   1  15   3        1.36      -26.16     26.16 o 
   2  15   3        3.63      -14.12     29.33 o 
   3  15   3        1.52       19.24     30.73 o 
   4  15   3       17.14       36.64     32.53 o 
   5  15   3        1.46       52.90     84.39 o 
   6  15   3        5.52       23.52     51.54 o 
   7  15   3        0.03       45.10     37.91 o 
  -6  16   3        8.47       25.31     47.90 o 
  -5  16   3        0.29       47.53     32.55 o 
  -4  16   3       28.39       38.17     29.41 o 
  -3  16   3        0.80       13.02     27.26 o 
  -2  16   3       18.16      -13.39     32.92 o 
  -1  16   3        0.15      -21.67     29.47 o 
   0  16   3        1.36      -11.78     46.79 o 
   1  16   3        0.41        3.04     31.42 o 
   2  16   3        0.53        1.55     50.24 o 
   3  16   3        7.00       -8.57     36.45 o 
   4  16   3        2.16      -35.60     53.19 o 
   5  16   3        1.25       39.85     37.26 o 
  -3  17   3        5.84        5.31     35.33 o 
  -2  17   3        0.23        7.06     33.71 o 
  -1  17   3       24.23      133.76     41.87 o 
   0  17   3        0.20       -0.24     33.97 o 
   1  17   3        1.87      -31.44     31.44 o 
   2  17   3        0.44      -17.72     33.05 o 
   3  17   3        6.53       -2.94     68.39 o 
 -14   0   4       16.47       93.59     91.69 o 
 -12   0   4        2.48       -7.10     50.49 o 
 -10   0   4       79.37       67.19     43.69 o 
  -8   0   4      444.62      468.54     57.59 o 
  -6   0   4       43.97       54.12      7.59 o 
  -4   0   4      816.62      747.67     29.45 o 
  -2   0   4      755.20      680.39     13.17 o 
   0   0   4     2028.00     1876.92     30.78 o 
   2   0   4      202.97      220.15     12.83 o 
   4   0   4       10.49       17.52     11.64 o 
   6   0   4       18.20       23.21     10.23 o 
   8   0   4       39.37       47.65     22.66 o 
  10   0   4        0.13      -10.98     20.48 o 
  12   0   4        2.67      -12.68     36.94 o 
 -14   1   4        5.20      -24.43     61.58 o 
 -13   1   4        4.92       30.00     50.14 o 
 -12   1   4        5.80        7.97     31.52 o 
 -11   1   4        8.80      -13.79     26.00 o 
 -10   1   4       17.96       25.52     22.96 o 
  -9   1   4      128.65      122.25     22.38 o 
  -8   1   4     1647.72     1488.87     33.17 o 
  -7   1   4      279.51      289.63     12.87 o 
  -6   1   4        8.46       21.42      6.58 o 
  -5   1   4      512.52      469.25     13.26 o 
  -4   1   4      223.38      235.61      8.91 o 
  -3   1   4       95.24       77.54      5.74 o 
  -2   1   4      252.16      256.51      7.43 o 
  -1   1   4     1146.84     1004.03     13.06 o 
   0   1   4     1103.22     1013.37     14.42 o 
   1   1   4     1466.77     1319.22     20.41 o 
   2   1   4     2616.02     2438.25     33.07 o 
   3   1   4       80.97       59.80      9.14 o 
   4   1   4      124.54      118.32      9.92 o 
   5   1   4       18.23       23.26      9.38 o 
   6   1   4        6.97       -7.36      9.10 o 
   7   1   4        0.42        0.27     10.09 o 
   8   1   4       24.09       39.41     13.82 o 
   9   1   4       31.64       21.93     15.25 o 
  10   1   4        0.21       -2.94     17.66 o 
  11   1   4        0.08      -22.43     22.43 o 
  12   1   4       15.28        8.11     26.04 o 
  13   1   4        0.00       14.45     33.31 o 
 -14   2   4        4.07      -41.44     57.27 o 
 -13   2   4       15.82       19.96     42.46 o 
 -12   2   4       14.32        6.85     33.31 o 
 -11   2   4        2.01        9.45     27.25 o 
 -10   2   4       10.84      -22.22     22.22 o 
  -9   2   4        2.14        3.34     20.88 o 
  -8   2   4       21.55       38.35     10.21 o 
  -7   2   4       52.49       40.07      8.64 o 
  -6   2   4       21.36       16.60      6.93 o 
  -5   2   4        1.69        1.88      7.12 o 
  -4   2   4      128.13      137.88     11.57 o 
  -3   2   4     1508.01     1278.44     39.08 o 
  -2   2   4       79.91       63.34      8.73 o 
  -1   2   4      711.04      719.97     11.80 o 
   0   2   4     1641.17     1510.28     23.09 o 
   1   2   4     1737.84     1556.00     23.16 o 
   2   2   4      149.13      131.07      8.32 o 
   3   2   4      255.83      244.47     10.41 o 
   4   2   4        1.91        5.41      7.79 o 
   5   2   4       77.21       80.72     13.92 o 
   6   2   4       23.82       13.37     11.23 o 
   7   2   4        2.04       -5.97     11.15 o 
   8   2   4       34.97       36.76     15.17 o 
   9   2   4        0.05       27.77     15.15 o 
  10   2   4        5.07       -4.73     15.48 o 
  11   2   4        0.14      -14.86     23.42 o 
  12   2   4        0.02      -22.89     27.94 o 
  13   2   4        0.17      -31.53     31.53 o 
 -13   3   4        5.94      -34.54     41.31 o 
 -12   3   4        0.99       14.73     34.22 o 
 -11   3   4        1.18      -13.13     28.09 o 
 -10   3   4        5.89       39.83     23.96 o 
  -9   3   4       12.65       14.37     22.21 o 
  -8   3   4      666.36      600.44     24.96 o 
  -7   3   4      160.87      152.84     13.02 o 
  -6   3   4      109.58       91.95      9.86 o 
  -5   3   4      313.63      317.32     11.36 o 
  -4   3   4        2.22        7.85      9.46 o 
  -3   3   4     1434.34     1420.74     39.42 o 
  -2   3   4      315.97      286.68     11.29 o 
  -1   3   4       30.32       33.79      4.97 o 
   0   3   4       30.99       22.63      5.94 o 
   1   3   4      192.87      172.02      9.81 o 
   2   3   4      109.31      126.64      8.67 o 
   3   3   4      101.18      101.96      8.84 o 
   4   3   4      105.85       97.27      9.79 o 
   5   3   4      109.78      108.58     11.14 o 
   6   3   4       58.26       65.66     11.40 o 
   7   3   4        0.01        9.77     10.90 o 
   8   3   4       22.79        3.99     14.63 o 
   9   3   4       11.09       -2.47     15.07 o 
  10   3   4       21.50       19.72     18.82 o 
  11   3   4        0.04       38.07     28.65 o 
  12   3   4        4.69       21.57     30.28 o 
  13   3   4        0.24      -32.97     32.97 o 
 -13   4   4       34.54       -2.88     43.76 o 
 -12   4   4        0.13       38.45     35.15 o 
 -11   4   4        8.08       15.64     28.36 o 
 -10   4   4        0.07       -3.72     44.03 o 
  -9   4   4       11.29       -7.21     21.90 o 
  -8   4   4      468.29      521.68     22.48 o 
  -7   4   4      137.48      193.51     19.79 o 
  -6   4   4      490.36      531.59     17.40 o 
  -5   4   4       95.27      105.42      9.76 o 
  -4   4   4      117.66      121.73      8.71 o 
  -3   4   4      893.84     1004.03     22.12 o 
  -2   4   4      859.08      858.09     20.60 o 
  -1   4   4      258.11      232.58     12.84 o 
   0   4   4       12.67        6.89      6.58 o 
   1   4   4       41.52       37.03      7.85 o 
   2   4   4      804.68      749.69     17.39 o 
   3   4   4       26.07       19.35      8.39 o 
   4   4   4       97.44       95.70     12.63 o 
   5   4   4       55.73       57.43     10.53 o 
   6   4   4        3.45        6.18     11.12 o 
   7   4   4        8.31       10.50     12.24 o 
   8   4   4        2.10       21.91     14.88 o 
   9   4   4        5.83        1.52     15.31 o 
  10   4   4       19.51       21.93     21.70 o 
  11   4   4       16.52       25.54     30.38 o 
  12   4   4        0.01        8.63     31.86 o 
  13   4   4        0.05      111.68     38.83 o 
 -13   5   4        0.04       -0.92     54.54 o 
 -12   5   4        0.62       -6.28     35.36 o 
 -11   5   4        0.26      -43.42     48.31 o 
 -10   5   4        0.09      -25.38     25.38 o 
  -9   5   4      116.88      110.78     40.14 o 
  -8   5   4       43.07       24.12     17.86 o 
  -7   5   4       10.59       10.45      9.69 o 
  -6   5   4      115.26       92.28     19.05 o 
  -5   5   4      143.05      147.47     13.42 o 
  -4   5   4       84.09       74.51      8.94 o 
  -3   5   4       77.00       85.14     11.69 o 
  -2   5   4     1162.62     1003.28     19.52 o 
  -1   5   4      169.36      153.61      9.11 o 
   0   5   4       40.17       51.89      8.08 o 
   1   5   4       90.60       98.59      9.01 o 
   2   5   4       89.49       89.77      9.28 o 
   3   5   4       20.69        5.17      8.58 o 
   4   5   4       31.35       27.78      9.96 o 
   5   5   4      155.72      167.73     12.75 o 
   6   5   4        7.24       12.18     11.17 o 
   7   5   4       16.43       11.46     13.52 o 
   8   5   4        2.82        2.48     15.06 o 
   9   5   4        2.66      -15.96     15.96 o 
  10   5   4        5.91      -20.54     20.54 o 
  11   5   4        0.02       20.68     30.63 o 
  12   5   4        0.84      -12.89     31.60 o 
  13   5   4        1.97       22.77     76.94 o 
 -13   6   4       39.04       92.11    105.54 o 
 -12   6   4        3.84      -25.26     34.93 o 
 -11   6   4        0.19       -3.95     31.27 o 
 -10   6   4       10.68      -26.48     26.48 o 
  -9   6   4        0.28       28.56     25.62 o 
  -8   6   4        4.49       66.42     24.01 o 
  -7   6   4      185.64      212.10     18.56 o 
  -6   6   4       24.05        4.15     11.39 o 
  -5   6   4        3.84       13.56     10.50 o 
  -4   6   4       76.06      106.07     12.11 o 
  -3   6   4      108.26       83.99     17.22 o 
  -2   6   4      141.74      151.52      9.99 o 
  -1   6   4      183.31      163.51     10.73 o 
   0   6   4       37.45       53.54      9.01 o 
   1   6   4      165.17      154.04     10.85 o 
   2   6   4       98.54      125.79     10.96 o 
   3   6   4       10.45       -4.26      7.00 o 
   4   6   4        2.13       -0.59     10.43 o 
   5   6   4        0.13      -10.37     10.37 o 
   6   6   4        7.74       11.23     13.04 o 
   7   6   4        1.64      -14.31     14.31 o 
   8   6   4       20.45       17.15     18.15 o 
   9   6   4        2.96      -24.42     24.42 o 
  10   6   4        2.40       21.66     24.38 o 
  11   6   4       15.87       67.28     38.01 o 
  12   6   4        3.36      -25.37     39.03 o 
 -12   7   4        1.57       -8.26     38.69 o 
 -11   7   4        0.01        1.21     32.77 o 
 -10   7   4        0.90       -8.14     30.34 o 
  -9   7   4       61.91       69.59     27.55 o 
  -8   7   4       30.51        5.74     22.87 o 
  -7   7   4      181.04      119.09     20.44 o 
  -6   7   4       10.85       48.41     13.98 o 
  -5   7   4       35.50       32.31     11.76 o 
  -4   7   4        0.13        8.05     10.50 o 
  -3   7   4        0.19        4.01     11.70 o 
  -2   7   4       49.83       33.22     10.81 o 
  -1   7   4      197.65      212.75     14.24 o 
   0   7   4        3.27       -8.66      8.66 o 
   1   7   4      422.54      437.66     15.75 o 
   2   7   4      434.15      416.90     18.74 o 
   3   7   4      142.45      137.82     13.56 o 
   4   7   4        8.88        8.07     11.24 o 
   5   7   4       58.84       48.53     13.79 o 
   6   7   4      119.16      155.94     18.44 o 
   7   7   4        8.05       12.24     18.16 o 
   8   7   4       18.64       53.04     19.98 o 
   9   7   4       41.57       23.17     25.04 o 
  10   7   4        2.18       20.27     25.95 o 
  11   7   4        2.70      -35.53     35.53 o 
  12   7   4        0.41       -8.41     40.21 o 
 -12   8   4       34.10       30.47     41.60 o 
 -11   8   4        5.70       -8.52     35.25 o 
 -10   8   4       17.42       43.20     32.22 o 
  -9   8   4        1.24       -3.18     48.64 o 
  -8   8   4        5.38        9.58     24.83 o 
  -7   8   4      335.19      247.33     29.78 o 
  -6   8   4      230.64      253.57     24.01 o 
  -5   8   4       46.14       41.92     14.11 o 
  -4   8   4      429.00      383.65     20.24 o 
  -3   8   4       46.88       85.63     11.04 o 
  -2   8   4        4.01       -0.65     10.62 o 
  -1   8   4      291.97      305.00     21.86 o 
   0   8   4      123.79      129.66     18.05 o 
   1   8   4      116.57      130.99     12.24 o 
   2   8   4       20.74        9.46     11.04 o 
   3   8   4        3.73       11.28     12.25 o 
   4   8   4        5.45        4.89     11.61 o 
   5   8   4        0.00       -3.01     14.64 o 
   6   8   4       42.73       62.50     17.85 o 
   7   8   4       44.41       44.38     20.04 o 
   8   8   4      106.06      104.25     27.56 o 
   9   8   4        4.78       -5.64     23.33 o 
  10   8   4        0.51      -16.46     26.35 o 
  11   8   4        2.62       32.36     63.29 o 
  12   8   4        0.26      -39.62     39.62 o 
 -12   9   4        4.69      -18.15     70.46 o 
 -11   9   4        0.00       44.68     39.65 o 
 -10   9   4        3.60       26.48     34.25 o 
  -9   9   4        4.60       -8.21     36.90 o 
  -8   9   4       21.51       -2.87     26.21 o 
  -7   9   4        4.59       20.79     20.72 o 
  -6   9   4      355.98      383.15     31.00 o 
  -5   9   4      260.14      280.14     25.28 o 
  -4   9   4       24.99       35.33     13.73 o 
  -3   9   4       43.04       65.65     12.67 o 
  -2   9   4      193.01      187.31     14.51 o 
  -1   9   4        5.19      -10.62     10.62 o 
   0   9   4        0.33      -11.24     11.24 o 
   1   9   4       39.04       34.98     11.50 o 
   2   9   4        1.70        5.69     10.56 o 
   3   9   4       14.27       19.68     13.18 o 
   4   9   4        0.06       -7.65     14.84 o 
   5   9   4        5.62       -4.96     15.95 o 
   6   9   4      225.11      166.70     22.75 o 
   7   9   4       41.50       13.85     19.45 o 
   8   9   4        9.42       36.12     24.33 o 
   9   9   4       17.38        1.18     26.34 o 
  10   9   4        0.05      -17.82     27.96 o 
  11   9   4        0.05      -57.00     76.34 o 
 -11  10   4        3.83       41.54     47.74 o 
 -10  10   4        5.45       10.14     47.20 o 
  -9  10   4        9.48       34.23     32.32 o 
  -8  10   4        1.56      -26.31     26.76 o 
  -7  10   4        1.27        9.78     20.18 o 
  -6  10   4       18.60      -11.76     19.56 o 
  -5  10   4       54.34       30.32     23.38 o 
  -4  10   4      587.63      644.74     36.01 o 
  -3  10   4       69.27       56.51     17.44 o 
  -2  10   4      283.07      257.25     18.90 o 
  -1  10   4       77.04       64.79     15.68 o 
   0  10   4       83.72       91.68     15.75 o 
   1  10   4       44.91       31.65     14.70 o 
   2  10   4       28.55       13.64     12.18 o 
   3  10   4      109.58      125.53     19.09 o 
   4  10   4      156.03      212.66     21.94 o 
   5  10   4        5.51      -15.04     18.62 o 
   6  10   4       41.54       22.24     20.51 o 
   7  10   4       15.25        6.11     24.15 o 
   8  10   4        7.82       -7.90     23.41 o 
   9  10   4        2.14        4.71     26.97 o 
  10  10   4        0.23       15.84     28.78 o 
  11  10   4        0.02      127.25     48.82 o 
 -10  11   4        0.05      -43.44     50.36 o 
  -9  11   4        3.69       42.58     33.73 o 
  -8  11   4        0.08       -4.89     30.39 o 
  -7  11   4        0.13       12.31     28.03 o 
  -6  11   4       52.24        7.98     21.96 o 
  -5  11   4       41.18       47.54     22.41 o 
  -4  11   4       14.96       31.83     33.01 o 
  -3  11   4       36.94       46.73     18.45 o 
  -2  11   4       97.48      120.95     21.41 o 
  -1  11   4       19.27       55.62     18.84 o 
   0  11   4       15.38       45.10     16.64 o 
   1  11   4      209.34      251.64     24.80 o 
   2  11   4        0.00       21.30     17.79 o 
   3  11   4        2.05      -16.06     16.06 o 
   4  11   4       53.71       22.49     20.26 o 
   5  11   4      201.94      210.57     32.77 o 
   6  11   4       62.88       86.77     28.22 o 
   7  11   4        8.91        7.62     25.76 o 
   8  11   4       17.44       14.38     44.05 o 
   9  11   4        0.31      -24.99     24.99 o 
  10  11   4        1.96       -3.98     36.29 o 
 -10  12   4        0.58       26.93     55.77 o 
  -9  12   4        1.45       42.79     57.24 o 
  -8  12   4        9.64       -1.49     38.36 o 
  -7  12   4       15.36       65.75     37.70 o 
  -6  12   4        0.75       11.62     25.82 o 
  -5  12   4       20.13      -14.10     20.66 o 
  -4  12   4      129.93       91.52     23.66 o 
  -3  12   4        2.83      -13.05     20.19 o 
  -2  12   4       69.85       55.50     22.82 o 
  -1  12   4       90.81       59.15     22.08 o 
   0  12   4      118.84      140.51     24.79 o 
   1  12   4        2.14        6.29     21.47 o 
   2  12   4       50.02       83.83     20.59 o 
   3  12   4       15.96       -7.45     19.27 o 
   4  12   4       81.51       75.03     23.50 o 
   5  12   4        1.03       -1.26     23.37 o 
   6  12   4        6.42       -1.11     29.43 o 
   7  12   4        2.31       31.87     27.94 o 
   8  12   4        0.84      -10.87     28.46 o 
   9  12   4        0.07      -17.10     30.06 o 
  -9  13   4       28.71       72.91     60.99 o 
  -8  13   4        0.39       -4.01     45.85 o 
  -7  13   4       21.43      -27.96     64.84 o 
  -6  13   4       32.41       15.96     28.42 o 
  -5  13   4       54.62       50.71     24.61 o 
  -4  13   4        1.71       29.85     22.24 o 
  -3  13   4       22.48      -21.25     21.25 o 
  -2  13   4        2.41      -19.39     19.39 o 
  -1  13   4       36.53       13.71     21.91 o 
   0  13   4       14.20       10.99     21.65 o 
   1  13   4       55.41       46.46     22.77 o 
   2  13   4        8.10       16.20     22.58 o 
   3  13   4        8.17       -2.13     21.44 o 
   4  13   4       34.18       40.72     29.71 o 
   5  13   4       28.01       65.13     41.94 o 
   6  13   4       17.11        1.53     29.53 o 
   7  13   4        0.00       35.24     32.75 o 
   8  13   4        3.80       68.91     37.30 o 
  -8  14   4        0.04       22.24     50.41 o 
  -7  14   4        5.23       23.53     51.99 o 
  -6  14   4       28.91       14.23     38.52 o 
  -5  14   4        6.18       17.57     26.95 o 
  -4  14   4        9.15       26.16     24.45 o 
  -3  14   4       13.91       14.45     23.52 o 
  -2  14   4        0.30      -18.23     22.50 o 
  -1  14   4       56.24       34.86     24.44 o 
   0  14   4       27.37       26.97     22.58 o 
   1  14   4       13.94      -23.45     23.45 o 
   2  14   4        4.70      -23.66     23.66 o 
   3  14   4        1.97      -20.75     26.15 o 
   4  14   4        5.79        1.67     27.14 o 
   5  14   4        5.12        6.47     31.28 o 
   6  14   4        1.95       -3.73     42.74 o 
   7  14   4        0.53      -19.86     53.04 o 
  -7  15   4        0.65        7.21     51.58 o 
  -6  15   4        0.46        8.70    102.99 o 
  -5  15   4        3.04       27.28     28.87 o 
  -4  15   4        3.36       -7.62     26.39 o 
  -3  15   4        0.60       25.43     26.66 o 
  -2  15   4        4.34      -21.60     21.60 o 
  -1  15   4        0.02       23.88     24.62 o 
   0  15   4        7.52       12.44     26.65 o 
   1  15   4       10.50       13.24     31.14 o 
   2  15   4        0.11       31.34     32.54 o 
   3  15   4       14.28        8.31     29.64 o 
   4  15   4        8.01        9.17     31.28 o 
   5  15   4        5.82       -9.26     36.50 o 
   6  15   4        3.58       73.37     37.51 o 
  -5  16   4       23.89        8.78     44.05 o 
  -4  16   4       18.55       16.37     36.79 o 
  -3  16   4        2.05       33.40     34.81 o 
  -2  16   4        5.87       11.27     26.78 o 
  -1  16   4       11.61      -24.40     33.80 o 
   0  16   4        0.11        8.98     35.06 o 
   1  16   4       19.43       38.73     33.76 o 
   2  16   4        1.29       55.00     33.93 o 
   3  16   4        5.43       28.59     34.08 o 
   4  16   4       19.35       26.29     35.23 o 
   5  16   4        1.31       20.19     36.05 o 
  -3  17   4        6.70      -60.19     78.49 o 
  -2  17   4        0.75       51.88     35.24 o 
  -1  17   4       10.22       40.61     37.33 o 
   0  17   4        0.23      -14.86     33.87 o 
   1  17   4        6.51       -5.47     32.79 o 
   2  17   4        0.03       30.47     37.52 o 
 -13   0   5        0.10       12.70     76.99 o 
 -11   0   5        0.41       62.59     51.99 o 
  -9   0   5      686.05      794.00     68.49 o 
  -7   0   5       14.84       11.05     14.73 o 
  -5   0   5       11.13       20.70     11.54 o 
  -3   0   5       11.02       34.54     25.10 o 
  -1   0   5      619.59      574.31     21.35 o 
   1   0   5     2557.78     2493.32     44.27 o 
   3   0   5       32.84       35.56     14.01 o 
   5   0   5      101.91       95.46     18.31 o 
   7   0   5       10.49       23.31     15.70 o 
   9   0   5       11.98       22.09     21.99 o 
  11   0   5      117.19      155.38     55.69 o 
  13   0   5        1.62      -52.89     52.89 o 
 -13   1   5        4.11      -51.39     51.39 o 
 -12   1   5        5.59      -40.17     40.49 o 
 -11   1   5       29.85       73.64     36.19 o 
 -10   1   5        6.68       51.79     31.21 o 
  -9   1   5        1.69       -3.43     29.65 o 
  -8   1   5        0.31        5.39     11.80 o 
  -7   1   5       58.16       53.59      8.58 o 
  -6   1   5      284.25      286.63     10.77 o 
  -5   1   5      361.57      370.99     11.59 o 
  -4   1   5       73.44       83.42      6.38 o 
  -3   1   5        2.24       -3.43      5.37 o 
  -2   1   5      409.83      385.58     11.23 o 
  -1   1   5       77.94       81.61      6.01 o 
   0   1   5       24.18       19.04      5.58 o 
   1   1   5       29.48       25.46      6.91 o 
   2   1   5        0.27        6.87      6.85 o 
   3   1   5      846.56      777.74     19.24 o 
   4   1   5      118.79      133.09     10.74 o 
   5   1   5       42.76       39.95      9.72 o 
   6   1   5       68.36       65.01     11.21 o 
   7   1   5        0.85       -3.48      8.81 o 
   8   1   5       18.57       -8.17     13.58 o 
   9   1   5        0.68       19.35     17.44 o 
  10   1   5        5.76      -13.74     19.80 o 
  11   1   5        0.00      -23.06     28.92 o 
  12   1   5        0.39       60.21     38.74 o 
  13   1   5        1.35      -32.47     65.84 o 
 -13   2   5        0.12        8.05    106.44 o 
 -12   2   5        5.37       85.11     47.26 o 
 -11   2   5        1.94       -3.61     28.40 o 
 -10   2   5        4.65      -16.14     23.48 o 
  -9   2   5       16.85       20.87     21.05 o 
  -8   2   5       18.55       27.31     12.99 o 
  -7   2   5       34.39       42.12      8.25 o 
  -6   2   5      338.68      326.65     12.45 o 
  -5   2   5       92.21      103.89     11.73 o 
  -4   2   5       69.00       53.03      9.26 o 
  -3   2   5      515.27      502.35     13.96 o 
  -2   2   5       12.50        7.73      6.04 o 
  -1   2   5       30.56       32.38      5.82 o 
   0   2   5       65.55       66.60      6.24 o 
   1   2   5        2.33        1.52      6.11 o 
   2   2   5       73.34       78.16      7.62 o 
   3   2   5        0.59       -2.48      7.14 o 
   4   2   5        2.67        2.62      7.97 o 
   5   2   5       10.30        5.64      9.95 o 
   6   2   5        0.03       -3.51     10.97 o 
   7   2   5       13.29       30.59     11.96 o 
   8   2   5       73.92       77.36     16.71 o 
   9   2   5        5.51        7.62     15.65 o 
  10   2   5       43.03       64.35     21.61 o 
  11   2   5       76.72       69.04     30.40 o 
  12   2   5        0.11       10.23     35.94 o 
  13   2   5        2.15       -1.23     88.49 o 
 -13   3   5        0.11       56.29     49.89 o 
 -12   3   5        0.00      -35.84     35.84 o 
 -11   3   5        0.76      -14.58     30.26 o 
 -10   3   5        8.65        7.24     26.05 o 
  -9   3   5        9.14        7.82     21.80 o 
  -8   3   5       43.65       45.18     13.41 o 
  -7   3   5      468.33      439.79     16.86 o 
  -6   3   5       36.40       27.24      8.89 o 
  -5   3   5       10.66        3.01     10.80 o 
  -4   3   5       48.02       29.18     12.83 o 
  -3   3   5       29.71       32.55     11.02 o 
  -2   3   5        0.03       11.55      6.26 o 
  -1   3   5       34.61       39.03      6.07 o 
   0   3   5        1.31        2.74      5.87 o 
   1   3   5      409.83      374.07     11.36 o 
   2   3   5       52.43       53.13      8.88 o 
   3   3   5       16.02       18.50      8.21 o 
   4   3   5      381.07      420.16     15.90 o 
   5   3   5       94.13       72.41     11.31 o 
   6   3   5      135.60      131.08     13.94 o 
   7   3   5        2.98       26.11     13.31 o 
   8   3   5        1.18        9.93     15.16 o 
   9   3   5        0.02      -10.15     15.71 o 
  10   3   5        8.65       -2.40     20.79 o 
  11   3   5       17.62       31.35     29.59 o 
  12   3   5        0.20       67.97     41.19 o 
  13   3   5        0.08        6.54     41.50 o 
 -13   4   5        1.81      -41.27     53.40 o 
 -12   4   5        7.40       20.57     40.11 o 
 -11   4   5        1.56       -2.44     30.76 o 
 -10   4   5       17.23       42.64     37.25 o 
  -9   4   5       22.36       53.68     24.16 o 
  -8   4   5        2.91       -8.09     12.65 o 
  -7   4   5       11.90       -6.50      9.86 o 
  -6   4   5       16.36       10.62     12.28 o 
  -5   4   5       33.01       31.29     12.53 o 
  -4   4   5       21.79        4.50     11.19 o 
  -3   4   5        7.73        8.51      6.56 o 
  -2   4   5      446.41      428.94     13.95 o 
  -1   4   5       30.94       34.51      6.28 o 
   0   4   5      272.14      273.54     12.22 o 
   1   4   5      137.67      149.01      9.86 o 
   2   4   5      177.81      151.58      9.80 o 
   3   4   5       26.63       27.96      8.86 o 
   4   4   5       24.17       33.81      9.88 o 
   5   4   5        9.12       -4.91      8.59 o 
   6   4   5       17.10       -3.16     10.65 o 
   7   4   5        2.04      -15.63     15.63 o 
   8   4   5       18.09       33.77     15.88 o 
   9   4   5        0.02       25.29     18.98 o 
  10   4   5        7.65       15.42     21.40 o 
  11   4   5       13.42        3.67     46.61 o 
  12   4   5        3.82      -18.38     49.68 o 
 -13   5   5        0.01      -50.02     50.02 o 
 -12   5   5        1.88       87.89     46.69 o 
 -11   5   5        8.84       13.63     33.18 o 
 -10   5   5       11.21       30.84     29.13 o 
  -9   5   5       67.45      115.87     26.58 o 
  -8   5   5       72.16       63.09     15.39 o 
  -7   5   5       58.26       47.06     13.17 o 
  -6   5   5       19.66       11.39      8.20 o 
  -5   5   5       61.81       52.78     12.04 o 
  -4   5   5      133.78      143.88     12.43 o 
  -3   5   5       34.39       40.39      8.74 o 
  -2   5   5       20.40       34.98      8.50 o 
  -1   5   5       85.11       84.76      8.36 o 
   0   5   5      116.49      108.19     10.67 o 
   1   5   5        0.00        3.96      7.58 o 
   2   5   5        5.25       -4.77      9.90 o 
   3   5   5        0.26       10.44      9.58 o 
   4   5   5       36.42       39.53     10.42 o 
   5   5   5       71.93       53.34     15.07 o 
   6   5   5       55.84       54.13     13.04 o 
   7   5   5       38.27       13.76     14.66 o 
   8   5   5        5.58       -4.91     15.39 o 
   9   5   5       10.20        4.00     17.61 o 
  10   5   5        0.80      -15.88     22.53 o 
  11   5   5       11.53       70.41     33.65 o 
  12   5   5        0.11        2.66     32.88 o 
 -13   6   5        8.98       19.35     49.06 o 
 -12   6   5        0.98       -4.05     47.50 o 
 -11   6   5        0.50      -31.01     31.01 o 
 -10   6   5        0.94        5.31     28.33 o 
  -9   6   5        1.31        3.19     24.11 o 
  -8   6   5       25.09       21.45     21.59 o 
  -7   6   5       13.25      -10.95     11.52 o 
  -6   6   5      276.46      282.55     24.60 o 
  -5   6   5       73.90       70.64     12.79 o 
  -4   6   5        0.46       -3.68      8.90 o 
  -3   6   5      131.44      100.46     12.08 o 
  -2   6   5      629.70      597.37     16.55 o 
  -1   6   5       28.58       44.44      8.56 o 
   0   6   5      119.84      119.17     10.49 o 
   1   6   5      145.64      143.06     10.79 o 
   2   6   5      215.94      250.45     13.05 o 
   3   6   5      120.44      136.94     12.70 o 
   4   6   5       54.16       50.07     12.06 o 
   5   6   5      127.57      101.41     13.66 o 
   6   6   5        1.10       18.69     14.91 o 
   7   6   5        4.99      -16.01     16.01 o 
   8   6   5        0.32      -17.75     17.75 o 
   9   6   5       33.67       23.23     26.65 o 
  10   6   5        6.88      -23.57     23.57 o 
  11   6   5        6.75      -22.67     35.62 o 
  12   6   5        3.33       15.04     41.01 o 
 -12   7   5        0.48       -3.06     59.61 o 
 -11   7   5       37.01       52.83     76.13 o 
 -10   7   5        0.36       28.17     30.10 o 
  -9   7   5        4.01       19.10     25.96 o 
  -8   7   5      122.15      144.15     35.73 o 
  -7   7   5       64.79       94.26     19.28 o 
  -6   7   5       99.67      105.62     14.54 o 
  -5   7   5      511.27      512.69     22.14 o 
  -4   7   5      111.85      110.54     14.93 o 
  -3   7   5       28.97       11.99     12.65 o 
  -2   7   5        2.94        3.20      8.70 o 
  -1   7   5        3.40        4.24      9.19 o 
   0   7   5       29.09       29.71     10.20 o 
   1   7   5      111.37      120.38     13.18 o 
   2   7   5      105.21       98.74     11.84 o 
   3   7   5       37.55       53.98     12.06 o 
   4   7   5       41.92       27.50     10.23 o 
   5   7   5        3.60      -12.47     12.47 o 
   6   7   5       15.37        9.73     16.40 o 
   7   7   5       62.46       47.23     20.35 o 
   8   7   5       30.03       41.28     20.57 o 
   9   7   5       11.16       -7.54     23.28 o 
  10   7   5       11.29       28.53     30.39 o 
  11   7   5        0.82      -46.99     73.89 o 
  12   7   5        0.11       12.30     43.90 o 
 -12   8   5        5.82       53.20     76.27 o 
 -11   8   5        1.07       -8.10     55.81 o 
 -10   8   5       59.39       86.10     71.32 o 
  -9   8   5        9.88      -15.96     31.24 o 
  -8   8   5        1.27      -21.23     27.77 o 
  -7   8   5       51.56       28.74     22.09 o 
  -6   8   5       67.98       13.80     22.21 o 
  -5   8   5        7.44       17.44     13.58 o 
  -4   8   5       31.73        8.80     13.31 o 
  -3   8   5      249.70      308.63     15.32 o 
  -2   8   5        3.44       -9.23      9.23 o 
  -1   8   5       48.36       65.86     12.10 o 
   0   8   5       19.43       15.89     11.14 o 
   1   8   5       43.40       48.71     14.27 o 
   2   8   5       84.44       87.01     13.81 o 
   3   8   5        1.24       -0.65     12.06 o 
   4   8   5       27.93       30.46     12.57 o 
   5   8   5       17.96        1.34     14.72 o 
   6   8   5        0.81        2.81     17.52 o 
   7   8   5        2.41      -14.60     18.73 o 
   8   8   5       34.96       13.42     25.30 o 
   9   8   5        0.60      -15.08     24.92 o 
  10   8   5       20.47       58.75     39.61 o 
  11   8   5        2.10       43.10     40.67 o 
 -11   9   5       17.82       47.78     38.68 o 
 -10   9   5        8.20        8.63     33.25 o 
  -9   9   5        0.12      -16.58     38.15 o 
  -8   9   5       25.39       36.75     25.51 o 
  -7   9   5        7.66        3.33     23.52 o 
  -6   9   5       73.85       35.96     22.82 o 
  -5   9   5       83.01       70.08     19.38 o 
  -4   9   5       16.84       -2.76     17.09 o 
  -3   9   5      246.07      310.47     18.63 o 
  -2   9   5       57.58       69.10     12.77 o 
  -1   9   5       35.14       33.83     13.33 o 
   0   9   5       43.47       36.51     12.54 o 
   1   9   5       36.39       29.98     13.43 o 
   2   9   5       18.78       17.59     13.41 o 
   3   9   5        2.66       16.07     14.99 o 
   4   9   5       19.16        8.31     16.86 o 
   5   9   5       58.54       48.85     19.84 o 
   6   9   5       27.59       29.74     23.21 o 
   7   9   5      102.45      100.12     22.87 o 
   8   9   5       43.60       18.54     31.43 o 
   9   9   5       26.31       61.53     28.67 o 
  10   9   5        1.43      -11.52     27.72 o 
  11   9   5        0.03       15.63     56.04 o 
 -11  10   5       12.66       93.73     42.77 o 
 -10  10   5        0.81      -20.29     39.69 o 
  -9  10   5        1.14       51.60     32.73 o 
  -8  10   5        2.91      -19.60     26.36 o 
  -7  10   5       11.22       -5.98     25.28 o 
  -6  10   5        4.70       16.24     19.88 o 
  -5  10   5      161.69      187.91     27.31 o 
  -4  10   5       96.43      101.57     21.92 o 
  -3  10   5      515.70      479.84     40.05 o 
  -2  10   5       28.61       22.03     18.76 o 
  -1  10   5       14.10      -15.36     15.36 o 
   0  10   5        4.09       14.04     14.86 o 
   1  10   5       10.07       15.55     15.55 o 
   2  10   5       48.40       54.98     17.73 o 
   3  10   5        4.18        8.52     15.50 o 
   4  10   5       28.91       30.13     17.74 o 
   5  10   5        0.43        6.18     19.21 o 
   6  10   5       11.24       -3.39     18.61 o 
   7  10   5       13.03       18.09     25.11 o 
   8  10   5       19.55       -6.46     25.70 o 
   9  10   5       23.94       20.87     29.09 o 
  10  10   5        0.14       14.08     29.04 o 
 -10  11   5       27.52       86.62     41.23 o 
  -9  11   5        9.17       54.88     49.51 o 
  -8  11   5       25.46       16.43     38.80 o 
  -7  11   5        0.02        5.45     27.55 o 
  -6  11   5       74.82       33.29     22.44 o 
  -5  11   5       34.34       86.96     24.79 o 
  -4  11   5       20.86      -11.41     18.86 o 
  -3  11   5       37.37       28.86     18.97 o 
  -2  11   5       38.32       57.90     19.24 o 
  -1  11   5      318.25      397.42     26.95 o 
   0  11   5       47.04       67.30     21.10 o 
   1  11   5        8.70       27.90     22.83 o 
   2  11   5       17.59       17.95     17.47 o 
   3  11   5       18.20       34.34     19.84 o 
   4  11   5       77.41       70.48     22.65 o 
   5  11   5       65.07       83.95     23.52 o 
   6  11   5        0.18        2.74     22.90 o 
   7  11   5       34.99       42.09     27.39 o 
   8  11   5        0.67       -4.92     26.85 o 
   9  11   5        0.89       15.33     34.89 o 
  10  11   5        0.07       -2.92     32.35 o 
  -9  12   5        1.67      -37.69     58.39 o 
  -8  12   5        0.10       -7.93     41.15 o 
  -7  12   5        0.05       -8.97     32.62 o 
  -6  12   5       16.50       45.96     32.85 o 
  -5  12   5       12.13       41.85     25.41 o 
  -4  12   5        2.56      -19.19     19.19 o 
  -3  12   5       49.47       84.63     22.57 o 
  -2  12   5      170.16      202.23     30.16 o 
  -1  12   5       58.69       62.38     21.82 o 
   0  12   5        0.32       24.99     20.79 o 
   1  12   5        1.23       26.84     20.25 o 
   2  12   5       88.31      119.28     35.52 o 
   3  12   5       13.86       55.45     23.79 o 
   4  12   5       18.70      -13.05     21.58 o 
   5  12   5        0.35      -32.20     32.20 o 
   6  12   5        9.17        8.33     28.91 o 
   7  12   5        0.20       48.71     32.94 o 
   8  12   5        0.64       19.73     49.14 o 
   9  12   5        0.81       14.29     37.00 o 
  -9  13   5        0.01      -50.48     50.48 o 
  -8  13   5       32.17       73.75     50.53 o 
  -7  13   5        0.08      -36.76     37.34 o 
  -6  13   5        6.17       75.51     55.19 o 
  -5  13   5       18.18       68.73     27.96 o 
  -4  13   5        3.16       -2.75     21.59 o 
  -3  13   5        4.68       37.60     22.52 o 
  -2  13   5        2.46        7.05     19.99 o 
  -1  13   5       65.05       62.82     23.27 o 
   0  13   5       31.92       -1.54     20.90 o 
   1  13   5       19.08        1.27     20.34 o 
   2  13   5        3.51       14.33     22.73 o 
   3  13   5       21.13       34.96     24.22 o 
   4  13   5       10.24       30.61     29.58 o 
   5  13   5        0.09      -26.09     26.09 o 
   6  13   5        0.75      -22.97     27.89 o 
   7  13   5       14.30       20.23     31.97 o 
   8  13   5        3.21        2.22     34.78 o 
  -8  14   5       10.06      -11.20     68.59 o 
  -7  14   5        0.10      -16.08     55.19 o 
  -6  14   5       11.93       46.41     42.09 o 
  -5  14   5        2.07      -33.59     33.73 o 
  -4  14   5       18.14      -23.96     55.16 o 
  -3  14   5        6.79      -17.26     40.58 o 
  -2  14   5        1.50      -26.38     26.38 o 
  -1  14   5        2.02       -1.05     22.71 o 
   0  14   5       15.76      -11.22     22.24 o 
   1  14   5        5.39       53.75     24.05 o 
   2  14   5       14.56        8.04     23.82 o 
   3  14   5        0.00       -8.03     46.94 o 
   4  14   5        7.30       10.59     27.75 o 
   5  14   5        1.79       -7.54     30.49 o 
   6  14   5        0.53       34.28     33.23 o 
   7  14   5        0.19      -19.10     32.94 o 
  -6  15   5       28.23       15.56     46.04 o 
  -5  15   5        6.53       40.62     43.48 o 
  -4  15   5        0.26        5.42     30.24 o 
  -3  15   5        3.95       -0.09     26.39 o 
  -2  15   5        9.64        5.06     31.92 o 
  -1  15   5        4.77      -21.48     29.30 o 
   0  15   5        8.23       57.80     26.74 o 
   1  15   5        0.19       -8.01     26.54 o 
   2  15   5       15.62      -18.88     37.45 o 
   3  15   5        6.84        8.19     46.24 o 
   4  15   5        7.13      -12.06     32.66 o 
   5  15   5        1.61       17.06     32.52 o 
   6  15   5        0.66       -2.79     33.60 o 
  -4  16   5        4.80      -35.57     35.57 o 
  -3  16   5        0.60       31.97     28.41 o 
  -2  16   5        5.15      -25.48     25.48 o 
  -1  16   5        9.25       11.72     26.88 o 
   0  16   5        6.46       21.47     61.14 o 
   1  16   5        3.63        1.88     32.06 o 
   2  16   5       12.19       14.01     33.94 o 
   3  16   5        0.68       23.00     40.30 o 
   4  16   5        1.56       33.11     36.60 o 
 -12   0   6        6.52      100.49     72.69 o 
 -10   0   6        0.55       -1.80     45.89 o 
  -8   0   6       21.50       47.41     19.69 o 
  -6   0   6       86.38       62.09     30.10 o 
  -4   0   6      312.24      307.92     21.00 o 
  -2   0   6       15.64       13.89      7.44 o 
   0   0   6       23.59       28.62     10.75 o 
   2   0   6     7015.53     6048.14    105.72 o 
   4   0   6        1.51      -14.92     14.92 o 
   6   0   6        0.06        3.71     14.74 o 
   8   0   6        4.16        5.20     21.74 o 
  10   0   6        0.04       16.68     28.25 o 
  12   0   6       21.68        1.40     52.09 o 
 -13   1   6        0.18      -63.28     63.28 o 
 -12   1   6        7.07      -33.53     47.47 o 
 -11   1   6        0.31       -7.55     37.96 o 
 -10   1   6        7.24      -27.07     29.41 o 
  -9   1   6       28.88       -8.99     29.70 o 
  -8   1   6      519.75      563.24     36.13 o 
  -7   1   6        2.18       -6.39     10.46 o 
  -6   1   6       13.74        6.19      9.36 o 
  -5   1   6       59.99       49.82      7.10 o 
  -4   1   6      159.78      159.52      8.07 o 
  -3   1   6        0.35        5.40      6.61 o 
  -2   1   6      158.31      153.98      7.15 o 
  -1   1   6        3.88       -2.49      5.67 o 
   0   1   6       11.35       11.16      6.15 o 
   1   1   6       64.47       56.96      7.32 o 
   2   1   6     7008.22     6386.02     78.86 o 
   3   1   6       15.16        5.03      9.57 o 
   4   1   6        6.47        1.93      8.39 o 
   5   1   6        0.83       -0.74      9.89 o 
   6   1   6       28.17       17.75     10.43 o 
   7   1   6       50.60       56.70     13.80 o 
   8   1   6       38.69       37.42     26.25 o 
   9   1   6        0.08        7.90     20.65 o 
  10   1   6        1.60        1.42     23.93 o 
  11   1   6        3.43       23.82     35.87 o 
  12   1   6        4.20      -11.30     36.71 o 
 -13   2   6        1.18      -12.06     67.04 o 
 -12   2   6        0.45      100.52     72.69 o 
 -11   2   6        0.03       -2.22     38.84 o 
 -10   2   6        5.51      -21.56     66.84 o 
  -9   2   6      123.35      190.31     37.55 o 
  -8   2   6       20.14       34.05     12.80 o 
  -7   2   6       33.30       36.23      8.83 o 
  -6   2   6       29.70       32.00      9.55 o 
  -5   2   6       28.44       20.92     11.42 o 
  -4   2   6      347.30      415.64     12.55 o 
  -3   2   6     1813.27     1842.51     36.41 o 
  -2   2   6      156.57      148.21      9.06 o 
  -1   2   6        4.17        0.37      5.81 o 
   0   2   6       30.57       33.67      6.90 o 
   1   2   6      890.71      869.27     16.67 o 
   2   2   6     1555.67     1488.60     24.92 o 
   3   2   6        0.60       13.13      8.28 o 
   4   2   6       25.28       24.89      9.73 o 
   5   2   6       11.97        5.56      8.57 o 
   6   2   6        8.34        0.66     11.31 o 
   7   2   6       95.64      111.68     16.18 o 
   8   2   6        3.31       12.42     15.35 o 
   9   2   6        2.41       -7.47     17.92 o 
  10   2   6        0.03       -9.67     19.59 o 
  11   2   6        0.93       -2.95     35.35 o 
  12   2   6       52.30       14.33     37.35 o 
 -13   3   6       14.94       18.26     67.47 o 
 -12   3   6       18.51      -11.03     55.92 o 
 -11   3   6        3.96       25.93     44.48 o 
 -10   3   6        0.00      -21.14     28.01 o 
  -9   3   6        0.02      -21.85     21.85 o 
  -8   3   6     1104.11      997.64     52.03 o 
  -7   3   6       17.79       14.79     14.40 o 
  -6   3   6       30.06       24.33     11.34 o 
  -5   3   6       24.06       19.21     10.52 o 
  -4   3   6       37.57       24.36     11.47 o 
  -3   3   6      609.73      588.05     18.13 o 
  -2   3   6        6.84       11.45      7.30 o 
  -1   3   6        1.39       -2.68      5.98 o 
   0   3   6       39.28       28.27      5.58 o 
   1   3   6       47.10       56.59      7.59 o 
   2   3   6      448.63      447.47     13.61 o 
   3   3   6       36.34       35.35      8.41 o 
   4   3   6        3.19      -11.04     11.04 o 
   5   3   6        0.88       -7.46      9.49 o 
   6   3   6        7.94        1.04     11.00 o 
   7   3   6      167.30      194.97     19.11 o 
   8   3   6       10.03       19.00     16.42 o 
   9   3   6        3.92       -7.89     17.31 o 
  10   3   6        0.09       38.90     25.00 o 
  11   3   6        4.60       23.64     34.91 o 
  12   3   6        1.93      -29.35     37.75 o 
 -13   4   6       25.88       61.49     77.29 o 
 -12   4   6        0.00       16.63     43.91 o 
 -11   4   6        0.04       -3.44     34.53 o 
 -10   4   6       41.15       91.98     30.01 o 
  -9   4   6       25.58       49.04     24.53 o 
  -8   4   6        9.31       -1.20     11.59 o 
  -7   4   6       80.43      117.27     28.37 o 
  -6   4   6        9.89        7.58      9.34 o 
  -5   4   6        0.41       16.52     12.84 o 
  -4   4   6       16.31        9.83     11.69 o 
  -3   4   6      604.90      576.11     16.82 o 
  -2   4   6       11.01        4.98      9.29 o 
  -1   4   6      107.64      117.39      8.14 o 
   0   4   6        1.46        4.23      5.36 o 
   1   4   6      164.95      161.29     14.73 o 
   2   4   6       83.58       63.78     10.43 o 
   3   4   6        1.12       -6.34      9.90 o 
   4   4   6      143.75      161.07     12.85 o 
   5   4   6        3.35        5.11     10.76 o 
   6   4   6       21.07       -2.46     11.31 o 
   7   4   6      115.63      139.59     19.33 o 
   8   4   6        0.23       -3.91     16.01 o 
   9   4   6        0.60       21.25     17.93 o 
  10   4   6        0.06        3.63     24.81 o 
  11   4   6        5.82       46.96     29.60 o 
  12   4   6       38.44      132.37     45.70 o 
 -12   5   6        0.27       20.91     46.73 o 
 -11   5   6        4.18       -8.65     35.08 o 
 -10   5   6        1.78        0.28     28.40 o 
  -9   5   6        3.51       -1.40     23.46 o 
  -8   5   6      217.91      273.39     37.72 o 
  -7   5   6        1.77       53.99     26.90 o 
  -6   5   6       11.45       50.45     17.56 o 
  -5   5   6        9.11       18.19     13.13 o 
  -4   5   6       11.80       26.19      7.70 o 
  -3   5   6       80.06       81.75      9.67 o 
  -2   5   6       42.18       36.24      9.38 o 
  -1   5   6       14.76        5.51      7.34 o 
   0   5   6       19.24       18.44      8.60 o 
   1   5   6      167.43      161.34     11.14 o 
   2   5   6      234.61      230.36     13.18 o 
   3   5   6       48.72       46.57     11.14 o 
   4   5   6        1.24        7.60     10.20 o 
   5   5   6        7.42        8.51     11.24 o 
   6   5   6       15.49        8.06     17.57 o 
   7   5   6       93.12       89.95     19.59 o 
   8   5   6        0.08      -21.21     21.21 o 
   9   5   6        5.77        3.98     18.53 o 
  10   5   6        2.29      -25.35     25.35 o 
  11   5   6        0.85        3.14     27.97 o 
  12   5   6        0.13      -37.39     37.95 o 
 -12   6   6        4.25       -6.94     44.74 o 
 -11   6   6        7.47       31.83     59.47 o 
 -10   6   6        5.77        5.39     45.96 o 
  -9   6   6        0.00        4.38     23.15 o 
  -8   6   6        1.39        5.57     18.67 o 
  -7   6   6       75.40       55.26     30.42 o 
  -6   6   6       19.56       23.38     19.06 o 
  -5   6   6        2.63       -4.80      8.52 o 
  -4   6   6        2.65        9.24      9.71 o 
  -3   6   6      854.38      851.15     32.42 o 
  -2   6   6       14.26        0.47      8.11 o 
  -1   6   6        7.76       14.06      8.68 o 
   0   6   6      120.79      136.96     12.85 o 
   1   6   6       60.50       65.27     10.74 o 
   2   6   6      345.84      366.77     15.64 o 
   3   6   6      141.26      116.04     15.91 o 
   4   6   6        6.98        0.17     10.81 o 
   5   6   6        5.79       -3.86     12.87 o 
   6   6   6       17.20       17.57     17.18 o 
   7   6   6        8.93       11.23     16.78 o 
   8   6   6        1.31      -18.11     18.11 o 
   9   6   6        0.47       -5.65     21.28 o 
  10   6   6        0.91      -22.92     22.92 o 
  11   6   6        1.43      -26.45     26.45 o 
  12   6   6        2.33      -35.24     35.24 o 
 -12   7   6        2.51      597.23    274.17 o 
 -11   7   6        0.04       36.08     58.63 o 
 -10   7   6       17.07       51.24     29.21 o 
  -9   7   6        0.19      -11.14     22.97 o 
  -8   7   6        0.86       21.92     19.72 o 
  -7   7   6        0.11       11.14     22.92 o 
  -6   7   6       86.60      115.21     13.93 o 
  -5   7   6      211.13      239.58     16.49 o 
  -4   7   6      109.14      109.06     20.46 o 
  -3   7   6       76.57       82.95     13.37 o 
  -2   7   6       95.56      103.68     10.73 o 
  -1   7   6        2.31       -2.78     10.67 o 
   0   7   6        4.46       -0.49      8.43 o 
   1   7   6      197.15      193.65     14.15 o 
   2   7   6      114.13      118.26     12.47 o 
   3   7   6        2.73        1.07     12.66 o 
   4   7   6        1.39       -3.15     12.97 o 
   5   7   6        2.54       -3.93     15.44 o 
   6   7   6        0.87       38.47     19.04 o 
   7   7   6      135.06      159.48     24.97 o 
   8   7   6       22.28       36.40     25.24 o 
   9   7   6        6.78        2.90     24.96 o 
  10   7   6        0.15      -25.49     25.49 o 
  11   7   6        1.46       32.23     31.85 o 
 -11   8   6        5.80       -5.81     72.04 o 
 -10   8   6        1.24       73.82     42.04 o 
  -9   8   6       23.84       35.62     26.26 o 
  -8   8   6        5.34       -3.34     21.22 o 
  -7   8   6        1.95      -12.70     20.16 o 
  -6   8   6        9.19        5.43     19.15 o 
  -5   8   6       39.38       32.63     17.38 o 
  -4   8   6      278.43      260.17     19.15 o 
  -3   8   6      232.09      194.68     18.03 o 
  -2   8   6        0.18       -4.01     10.13 o 
  -1   8   6       22.90       26.30     10.92 o 
   0   8   6       15.56        5.92     10.28 o 
   1   8   6        9.64       22.57     11.72 o 
   2   8   6       24.38       18.88     14.61 o 
   3   8   6      107.65      133.35     17.81 o 
   4   8   6        3.77       21.06     23.84 o 
   5   8   6        1.95       19.51     17.93 o 
   6   8   6       32.07       64.73     32.03 o 
   7   8   6        5.53       -6.28     18.91 o 
   8   8   6        2.05       29.71     25.55 o 
   9   8   6        0.83      -16.43     24.83 o 
  10   8   6       18.48       21.55     30.39 o 
  11   8   6        0.02      -12.26     42.41 o 
 -11   9   6        3.41       37.52     59.35 o 
 -10   9   6        1.67       35.62     33.26 o 
  -9   9   6        8.80       78.14     40.93 o 
  -8   9   6        0.39        4.91     28.33 o 
  -7   9   6        4.69        9.61     22.20 o 
  -6   9   6       67.11       52.59     34.97 o 
  -5   9   6        2.38       19.62     18.14 o 
  -4   9   6       17.01        1.54     17.17 o 
  -3   9   6       94.98       56.85     18.24 o 
  -2   9   6      235.97      247.59     26.24 o 
  -1   9   6       15.47       29.96     15.23 o 
   0   9   6       22.20        2.34     13.26 o 
   1   9   6       78.97       66.77     15.64 o 
   2   9   6       10.70        4.51     14.68 o 
   3   9   6        0.12      -16.97     18.60 o 
   4   9   6        8.45        7.29     16.92 o 
   5   9   6        0.65      -10.21     21.57 o 
   6   9   6        2.97       -4.24     19.02 o 
   7   9   6       34.34       55.21     21.50 o 
   8   9   6       39.13       58.29     26.87 o 
   9   9   6        0.21       43.14     33.29 o 
  10   9   6        1.26      -27.01     27.01 o 
 -10  10   6        0.32       51.17     36.47 o 
  -9  10   6        0.68      -29.63     29.63 o 
  -8  10   6        0.24        6.45     27.68 o 
  -7  10   6       11.98       -4.89     24.82 o 
  -6  10   6        7.43        5.86     32.51 o 
  -5  10   6        9.85       24.94     18.59 o 
  -4  10   6      108.57       94.24     21.46 o 
  -3  10   6       33.51       48.78     19.90 o 
  -2  10   6      145.47      163.21     20.10 o 
  -1  10   6      141.55      121.69     19.96 o 
   0  10   6      163.05      132.85     20.19 o 
   1  10   6       14.70       13.09     17.52 o 
   2  10   6       32.87       37.74     19.09 o 
   3  10   6        0.02      -13.94     18.55 o 
   4  10   6        0.45       19.28     19.37 o 
   5  10   6        0.72       -1.38     18.81 o 
   6  10   6       95.90       85.85     24.29 o 
   7  10   6       17.97       54.66     27.52 o 
   8  10   6        0.04      -20.49     26.20 o 
   9  10   6        0.02        2.01     27.76 o 
  10  10   6        2.39       15.66     32.78 o 
 -10  11   6       10.06       75.65     43.24 o 
  -9  11   6        7.65       45.33     35.41 o 
  -8  11   6        1.37       29.75     50.42 o 
  -7  11   6        0.03       30.82     28.89 o 
  -6  11   6        5.26      -24.38     24.38 o 
  -5  11   6        0.10       23.55     20.56 o 
  -4  11   6        4.20       -0.34     20.31 o 
  -3  11   6        8.36       42.91     20.57 o 
  -2  11   6      210.07      212.73     22.66 o 
  -1  11   6        0.61      -15.84     19.38 o 
   0  11   6       37.47       45.86     20.12 o 
   1  11   6       51.60       43.81     24.82 o 
   2  11   6        0.16       -2.55     19.73 o 
   3  11   6       23.76       25.56     20.93 o 
   4  11   6       12.24       41.85     22.70 o 
   5  11   6       66.81       73.20     25.37 o 
   6  11   6        4.44        6.85     28.42 o 
   7  11   6        3.99      -18.54     27.39 o 
   8  11   6        9.31       71.03     36.26 o 
   9  11   6        0.10       23.13     35.51 o 
  -9  12   6        0.44        0.69     50.37 o 
  -8  12   6       25.89      122.68     80.99 o 
  -7  12   6        2.27      -19.96     35.53 o 
  -6  12   6        1.59       -3.48     32.26 o 
  -5  12   6        1.52      -28.42     62.54 o 
  -4  12   6        1.01        7.16     23.29 o 
  -3  12   6        4.65       -9.23     22.20 o 
  -2  12   6        5.57       -4.50     20.31 o 
  -1  12   6       89.47      127.88     31.19 o 
   0  12   6       26.62       33.38     20.42 o 
   1  12   6        7.67       16.89     20.53 o 
   2  12   6        0.02      -19.62     19.62 o 
   3  12   6       60.79       24.76     23.90 o 
   4  12   6        2.10      -21.45     21.45 o 
   5  12   6        0.19       -3.21     28.27 o 
   6  12   6       41.11       57.28     32.13 o 
   7  12   6        0.44      -27.50     31.05 o 
   8  12   6        0.19      -31.71     31.71 o 
  -8  13   6        0.13      -42.00     42.00 o 
  -7  13   6       19.81       28.44     40.63 o 
  -6  13   6       11.37       32.18     38.77 o 
  -5  13   6        9.83        8.55     34.39 o 
  -4  13   6        0.13        6.83     25.21 o 
  -3  13   6        1.78      -20.73     20.73 o 
  -2  13   6       21.85       24.39     23.04 o 
  -1  13   6       20.35       15.34     22.47 o 
   0  13   6        2.65        4.14     22.42 o 
   1  13   6       10.40       -0.88     21.05 o 
   2  13   6        2.78      -20.62     20.62 o 
   3  13   6        0.10       -2.36     23.64 o 
   4  13   6        0.73       10.40     32.20 o 
   5  13   6       43.01        8.37     30.89 o 
   6  13   6        1.33       13.93     32.62 o 
   7  13   6        0.02      -21.78     34.20 o 
  -7  14   6        6.74      -20.89     45.92 o 
  -6  14   6        0.68       26.61     43.16 o 
  -5  14   6       14.04       29.90     38.87 o 
  -4  14   6       21.01       -2.92     35.55 o 
  -3  14   6        1.59       24.15     25.41 o 
  -2  14   6        1.20        7.54     33.79 o 
  -1  14   6        6.82        6.25     22.69 o 
   0  14   6        9.16       38.74     25.40 o 
   1  14   6        6.45       -7.54     23.25 o 
   2  14   6        1.71       65.45     27.50 o 
   3  14   6        0.74      -10.11     27.92 o 
   4  14   6        1.93       20.31     31.60 o 
   5  14   6        1.46       40.15     33.19 o 
   6  14   6        0.49       20.37     55.34 o 
  -5  15   6        5.58       37.18     43.79 o 
  -4  15   6       11.83       42.59     40.03 o 
  -3  15   6        6.77       37.87     28.94 o 
  -2  15   6        1.55       16.96     33.60 o 
  -1  15   6        2.12       25.11     29.93 o 
   0  15   6        4.26        7.76     25.22 o 
   1  15   6        0.00      -48.46     48.46 o 
   2  15   6        0.91      -13.97     30.96 o 
   3  15   6        0.97      -29.45     29.45 o 
   4  15   6        0.07      -15.57     32.41 o 
   5  15   6        5.68       29.66     33.89 o 
  -3  16   6       16.73      -30.33     44.98 o 
  -2  16   6        0.58       46.86     40.99 o 
  -1  16   6       15.32       21.67     28.87 o 
   0  16   6        2.85        7.30     28.65 o 
   1  16   6        1.06       -4.17     34.49 o 
   2  16   6        0.00        6.98     34.85 o 
   3  16   6        0.74       26.46     69.14 o 
 -13   0   7        7.44      -56.69    115.69 o 
 -11   0   7        0.05      120.69     62.99 o 
  -9   0   7       69.50       51.29     43.09 o 
  -7   0   7        1.12       37.19     21.40 o 
  -5   0   7       78.60       43.16     15.91 o 
  -3   0   7      672.19      642.51     24.12 o 
  -1   0   7       82.41       77.78     12.91 o 
   1   0   7      394.79      448.16     18.83 o 
   3   0   7       18.40       -2.90     13.08 o 
   5   0   7       16.72       15.44     13.50 o 
   7   0   7        1.05       -8.62     19.00 o 
   9   0   7       13.59      -14.38     41.79 o 
  11   0   7        0.29      -48.59     48.59 o 
 -13   1   7        9.87      -79.57     79.57 o 
 -12   1   7        0.10      -54.64     57.78 o 
 -11   1   7        6.27      -16.27     40.57 o 
 -10   1   7        6.85       35.76     34.36 o 
  -9   1   7       46.88       38.03     29.93 o 
  -8   1   7       67.60       62.25     39.75 o 
  -7   1   7     1302.00     1283.75     37.19 o 
  -6   1   7      135.58      148.52     13.62 o 
  -5   1   7        2.33        4.05     12.07 o 
  -4   1   7      171.52      175.50      8.95 o 
  -3   1   7       61.12       59.23      8.11 o 
  -2   1   7        5.24        0.35      5.85 o 
  -1   1   7       47.37       49.66      7.55 o 
   0   1   7      425.72      448.49     13.87 o 
   1   1   7       15.32        6.63      7.70 o 
   2   1   7      633.74      711.93     17.54 o 
   3   1   7      637.02      601.44     19.93 o 
   4   1   7       10.76       21.53     11.14 o 
   5   1   7        3.05        9.20     10.81 o 
   6   1   7        0.60        2.95     16.93 o 
   7   1   7        0.22        2.03     16.93 o 
   8   1   7        0.18       -4.20     20.58 o 
   9   1   7        0.58      -26.64     26.64 o 
  10   1   7        2.25       17.11     21.71 o 
  11   1   7        0.03       30.22     37.82 o 
  12   1   7        0.06        9.96     40.55 o 
 -13   2   7        9.12      -38.86     86.86 o 
 -12   2   7       19.83      115.87    179.03 o 
 -11   2   7        7.57      -42.67     42.67 o 
 -10   2   7        1.51       19.04     37.33 o 
  -9   2   7        0.32        2.92     26.88 o 
  -8   2   7        6.28       20.04     16.25 o 
  -7   2   7       93.52      109.18     21.16 o 
  -6   2   7       71.65       82.14      9.62 o 
  -5   2   7       12.66       16.85      7.10 o 
  -4   2   7       19.98       25.80      7.82 o 
  -3   2   7       65.40       45.74      8.31 o 
  -2   2   7      758.03      740.24     18.44 o 
  -1   2   7      204.72      204.00      9.73 o 
   0   2   7       34.30       22.60      7.15 o 
   1   2   7      409.39      390.47     12.27 o 
   2   2   7      101.33       74.78      9.62 o 
   3   2   7        0.44       -9.20      9.20 o 
   4   2   7       30.86       15.71      8.01 o 
   5   2   7        0.94      -10.40     10.40 o 
   6   2   7        0.70       33.88     19.57 o 
   7   2   7        0.10       25.04     20.92 o 
   8   2   7        0.38       21.31     17.83 o 
   9   2   7        4.39       -7.95     18.24 o 
  10   2   7        0.21       20.63     21.11 o 
  11   2   7        1.67       10.91     42.94 o 
  12   2   7        0.02      -27.11     42.74 o 
 -13   3   7        0.00       13.10     85.59 o 
 -12   3   7        0.06       25.83     64.88 o 
 -11   3   7        0.60       52.48     60.74 o 
 -10   3   7        0.07      -35.86     35.86 o 
  -9   3   7        0.42      -25.69     27.33 o 
  -8   3   7        5.55       40.20     19.37 o 
  -7   3   7      253.47      246.44     35.43 o 
  -6   3   7        0.60        7.95     10.93 o 
  -5   3   7       60.74       81.71     13.39 o 
  -4   3   7       40.60       52.96     12.54 o 
  -3   3   7       21.71        8.79      7.45 o 
  -2   3   7       11.70       12.83      8.53 o 
  -1   3   7        2.85       -1.09      7.52 o 
   0   3   7        0.49       -4.87      5.96 o 
   1   3   7       31.75       28.29      8.13 o 
   2   3   7       82.75       81.46     10.02 o 
   3   3   7       23.17       23.84      9.89 o 
   4   3   7        1.86       -5.48      9.80 o 
   5   3   7       19.17       17.55     11.16 o 
   6   3   7       27.73       38.45     14.71 o 
   7   3   7        7.11       19.21     15.81 o 
   8   3   7        1.47       14.12     18.07 o 
   9   3   7        3.81       37.76     20.54 o 
  10   3   7        2.57       16.17     25.78 o 
  11   3   7        0.85      -26.35     26.35 o 
  12   3   7        0.23       15.67     40.33 o 
 -12   4   7       44.06       48.69     67.59 o 
 -11   4   7        0.04      -12.54     37.04 o 
 -10   4   7        7.18      -19.14     24.03 o 
  -9   4   7        0.61       36.64     24.85 o 
  -8   4   7        0.49      -13.85     39.75 o 
  -7   4   7      395.76      385.15     30.25 o 
  -6   4   7       51.43       45.92     21.03 o 
  -5   4   7      101.15      121.75     20.20 o 
  -4   4   7       88.92      118.97     17.13 o 
  -3   4   7       17.99       16.22      9.91 o 
  -2   4   7      561.08      623.47     19.61 o 
  -1   4   7       21.12       17.73      7.89 o 
   0   4   7       44.19       58.92      9.04 o 
   1   4   7        2.62       16.47      9.22 o 
   2   4   7        3.07       -8.63      8.78 o 
   3   4   7      149.48      186.88     13.25 o 
   4   4   7        0.32       -3.86     10.43 o 
   5   4   7       11.41        3.35     11.94 o 
   6   4   7        0.54        4.57     14.94 o 
   7   4   7        7.99       28.75     17.74 o 
   8   4   7        0.00      -11.81     17.84 o 
   9   4   7        0.41       14.74     19.94 o 
  10   4   7        0.03        3.54     26.86 o 
  11   4   7        4.00      -28.27     28.27 o 
  12   4   7        2.19        2.02     39.42 o 
 -12   5   7        6.62        2.89     46.18 o 
 -11   5   7        0.22       28.34     37.57 o 
 -10   5   7        0.08       -1.01     81.74 o 
  -9   5   7        2.73       -9.84     30.71 o 
  -8   5   7      131.31      147.15     33.43 o 
  -7   5   7        1.54      -17.37     63.49 o 
  -6   5   7       24.35       -0.58     21.99 o 
  -5   5   7        2.07       15.48     15.37 o 
  -4   5   7       67.75       68.73     10.63 o 
  -3   5   7       13.81       14.84      8.96 o 
  -2   5   7        0.25       24.80      9.78 o 
  -1   5   7      281.81      286.57     13.63 o 
   0   5   7        9.11        1.51      8.60 o 
   1   5   7        8.36       -4.30      9.26 o 
   2   5   7       35.75       29.58     10.11 o 
   3   5   7       40.20       36.34     10.58 o 
   4   5   7       12.96        4.27     12.63 o 
   5   5   7        3.08       -9.60     13.36 o 
   6   5   7       23.06       17.33     22.98 o 
   7   5   7        0.87       11.35     16.66 o 
   8   5   7        7.01      -16.99     16.99 o 
   9   5   7        0.33      -21.04     21.04 o 
  10   5   7        0.30       52.84     27.26 o 
  11   5   7        0.05       16.93     30.22 o 
 -12   6   7       30.19       22.04     52.51 o 
 -11   6   7        5.14       -1.60     41.96 o 
 -10   6   7        0.02      -28.89     35.28 o 
  -9   6   7        7.14      -12.60     31.75 o 
  -8   6   7       20.32        3.52     29.66 o 
  -7   6   7        5.75      -25.67     28.77 o 
  -6   6   7       18.28       30.47     28.31 o 
  -5   6   7        0.00       13.46     10.26 o 
  -4   6   7       11.94        1.68      9.66 o 
  -3   6   7       95.68       92.74     12.43 o 
  -2   6   7       22.43       22.32     11.05 o 
  -1   6   7        0.68        2.00      9.57 o 
   0   6   7        0.21       -9.40      9.40 o 
   1   6   7        6.65       10.93     10.26 o 
   2   6   7        0.89       -1.41     11.01 o 
   3   6   7       46.70       39.60     12.58 o 
   4   6   7        0.36        4.44     13.90 o 
   5   6   7        0.35      -14.67     14.67 o 
   6   6   7        1.46      -17.47     17.47 o 
   7   6   7       14.42       10.73     18.89 o 
   8   6   7        1.99       -2.07     19.46 o 
   9   6   7        6.12        0.45     33.81 o 
  10   6   7        2.45      -15.73     24.48 o 
  11   6   7        1.75       -8.77     29.40 o 
 -11   7   7        0.28      105.46     45.37 o 
 -10   7   7        0.01       -4.09     37.38 o 
  -9   7   7        2.05        5.23     38.10 o 
  -8   7   7       30.39       38.13     31.49 o 
  -7   7   7       19.98       14.31     30.74 o 
  -6   7   7      245.60      213.88     22.67 o 
  -5   7   7       22.47       32.30     12.16 o 
  -4   7   7       13.29       -8.03     11.51 o 
  -3   7   7       50.33       24.99     12.23 o 
  -2   7   7        3.03       -1.44     15.52 o 
  -1   7   7       24.44       16.64      9.78 o 
   0   7   7      146.55      146.03     13.84 o 
   1   7   7        0.12        4.37     11.21 o 
   2   7   7      119.04      125.88     15.58 o 
   3   7   7       75.56       89.69     16.26 o 
   4   7   7       33.54        7.74     15.28 o 
   5   7   7        0.47       50.51     18.70 o 
   6   7   7       14.40       18.93     24.53 o 
   7   7   7       12.01       -9.75     33.01 o 
   8   7   7        0.25       -5.94     20.56 o 
   9   7   7        0.00       12.32     26.61 o 
  10   7   7        2.63      -23.47     26.08 o 
  11   7   7        0.79       45.38     47.01 o 
 -11   8   7       29.38      -47.14     47.14 o 
 -10   8   7        4.32       -6.50     55.09 o 
  -9   8   7        8.42        6.79     34.25 o 
  -8   8   7        1.94        8.08     32.10 o 
  -7   8   7       21.18       40.06     18.54 o 
  -6   8   7       88.44       76.65     36.00 o 
  -5   8   7      168.20      197.45     27.07 o 
  -4   8   7       24.34       43.19     16.19 o 
  -3   8   7      125.35      109.43     17.67 o 
  -2   8   7       64.84       56.10     17.04 o 
  -1   8   7        5.02        9.41     20.72 o 
   0   8   7        9.88       10.67     12.28 o 
   1   8   7       44.15       58.17     14.16 o 
   2   8   7        3.49      -14.81     14.81 o 
   3   8   7        9.14        9.10     15.41 o 
   4   8   7        0.33        1.46     15.76 o 
   5   8   7        3.68       22.51     18.86 o 
   6   8   7        0.00      -17.38     18.57 o 
   7   8   7       26.83       -8.63     19.95 o 
   8   8   7        6.28       -7.01     23.46 o 
   9   8   7       15.51      -13.43     27.90 o 
  10   8   7        3.36       -8.94     40.57 o 
 -11   9   7        0.07        4.40     64.89 o 
 -10   9   7        0.33      -17.00     38.95 o 
  -9   9   7        4.91       13.02     25.09 o 
  -8   9   7        0.36        7.59     22.76 o 
  -7   9   7        5.42      -11.11     20.53 o 
  -6   9   7       25.75       82.71     35.89 o 
  -5   9   7       65.05      110.83     33.05 o 
  -4   9   7       51.77       39.08     18.05 o 
  -3   9   7      125.58      118.58     23.97 o 
  -2   9   7        3.24      -17.06     17.06 o 
  -1   9   7       25.29       11.01     16.25 o 
   0   9   7        0.73      -16.47     16.47 o 
   1   9   7       49.42       39.45     17.46 o 
   2   9   7       37.15       30.26     17.68 o 
   3   9   7        3.05       26.99     26.98 o 
   4   9   7       21.35       30.16     17.66 o 
   5   9   7        5.47       -3.89     19.33 o 
   6   9   7        6.22       30.53     19.96 o 
   7   9   7       20.65       -7.69     21.01 o 
   8   9   7       14.23       35.57     28.42 o 
   9   9   7        5.51      -16.47     27.22 o 
  10   9   7        2.75       27.45    117.29 o 
 -10  10   7        3.56       14.40     74.49 o 
  -9  10   7        1.34      -28.69     28.69 o 
  -8  10   7       12.26       44.34     27.18 o 
  -7  10   7        5.57       77.37     31.27 o 
  -6  10   7        0.30       26.93     23.55 o 
  -5  10   7       55.49       53.34     30.25 o 
  -4  10   7       85.10       77.11     20.73 o 
  -3  10   7      287.55      369.09     29.13 o 
  -2  10   7       33.24       39.36     16.60 o 
  -1  10   7      203.22      233.54     22.97 o 
   0  10   7       27.05       35.36     22.52 o 
   1  10   7       17.28        6.97     18.90 o 
   2  10   7       11.87       12.78     18.73 o 
   3  10   7        5.60       22.26     19.40 o 
   4  10   7        8.24       30.34     22.19 o 
   5  10   7       37.01       48.42     49.70 o 
   6  10   7       10.36       28.48     25.39 o 
   7  10   7       26.75       12.45     27.84 o 
   8  10   7        0.35       41.52     39.45 o 
   9  10   7        0.80        5.32     33.71 o 
  -9  11   7        0.01       -1.43     33.70 o 
  -8  11   7        0.34        9.00     29.82 o 
  -7  11   7        0.07       19.24     44.70 o 
  -6  11   7        5.65       20.67     26.10 o 
  -5  11   7       12.99       14.64     24.41 o 
  -4  11   7        6.05      -23.61     23.61 o 
  -3  11   7        7.80       -8.63     20.03 o 
  -2  11   7       22.19       15.20     17.41 o 
  -1  11   7        0.45      -11.01     18.51 o 
   0  11   7        2.04       -8.07     21.00 o 
   1  11   7        9.45      -18.39     18.39 o 
   2  11   7       43.32       24.38     23.86 o 
   3  11   7        0.00       23.05     24.30 o 
   4  11   7        3.47      -22.09     22.09 o 
   5  11   7        0.11       35.90     24.35 o 
   6  11   7       41.57       19.94     29.17 o 
   7  11   7        2.57        6.15     30.70 o 
   8  11   7        4.30       85.39     37.03 o 
  -8  12   7        6.54       74.51     46.76 o 
  -7  12   7        3.91       -5.62     30.46 o 
  -6  12   7       14.08        3.07     42.24 o 
  -5  12   7        1.01       -5.72     30.41 o 
  -4  12   7       38.16       43.02     30.84 o 
  -3  12   7       69.12       66.05     26.10 o 
  -2  12   7        7.90       12.06     19.73 o 
  -1  12   7       36.36       22.75     21.26 o 
   0  12   7       14.31        4.10     29.20 o 
   1  12   7       26.35        8.80     25.88 o 
   2  12   7        5.12       -9.98     21.11 o 
   3  12   7       11.82       -0.31     23.11 o 
   4  12   7        8.97        1.61     22.34 o 
   5  12   7       27.79       65.54     33.12 o 
   6  12   7        9.18      107.71     36.90 o 
   7  12   7        7.64       66.39     36.24 o 
   8  12   7        0.10       21.71     35.57 o 
  -7  13   7        2.57       17.18     44.94 o 
  -6  13   7        7.36       12.10     38.51 o 
  -5  13   7       21.52      100.94     56.74 o 
  -4  13   7       19.94       57.54     73.79 o 
  -3  13   7        5.22       -3.61     25.74 o 
  -2  13   7       14.32       45.77     24.28 o 
  -1  13   7        0.19       -3.83     21.44 o 
   0  13   7       27.10       48.71     23.35 o 
   1  13   7       14.11       23.43     32.67 o 
   2  13   7       18.36       62.21     23.50 o 
   3  13   7        0.13       35.76     25.45 o 
   4  13   7        1.33      -18.51     24.63 o 
   5  13   7        2.53      -12.86     29.58 o 
   6  13   7        5.80       38.15     51.64 o 
   7  13   7        3.64       11.57     34.09 o 
  -6  14   7        0.81       35.47     52.69 o 
  -5  14   7        5.11       19.31     40.96 o 
  -4  14   7       20.57       20.68     37.35 o 
  -3  14   7        3.55      -21.67     31.35 o 
  -2  14   7        2.07       18.25     25.79 o 
  -1  14   7        1.01       25.26     24.99 o 
   0  14   7       17.60       25.64     24.71 o 
   1  14   7        6.33       20.02     26.04 o 
   2  14   7        0.14       29.20     27.00 o 
   3  14   7        4.87        0.25     26.74 o 
   4  14   7        0.28      -14.04     29.17 o 
   5  14   7        2.57       68.71     34.71 o 
  -4  15   7        0.29      -17.58     51.99 o 
  -3  15   7        0.86      -21.12     36.45 o 
  -2  15   7        0.03        2.07     32.50 o 
  -1  15   7        0.98       19.85     27.78 o 
   0  15   7        4.31       -5.70     26.03 o 
   1  15   7        0.19        6.76     33.19 o 
   2  15   7       10.22       62.12     38.00 o 
   3  15   7        0.11      -24.65     30.58 o 
   4  15   7        3.00       18.22     34.60 o 
  -1  16   7        3.49       33.03     50.95 o 
   0  16   7        4.85        2.08     57.25 o 
 -12   0   8        3.66       29.00    109.29 o 
 -10   0   8       13.95       37.50     50.79 o 
  -8   0   8      177.11      190.18     42.59 o 
  -6   0   8       65.29       71.76     20.24 o 
  -4   0   8       28.89       12.14     16.05 o 
  -2   0   8        6.47        5.01      9.86 o 
   0   0   8        1.48       -2.47     11.61 o 
   2   0   8      297.08      297.07     22.29 o 
   4   0   8        2.78        7.24     15.96 o 
   6   0   8        2.21       19.71     21.00 o 
   8   0   8        0.54        1.13     26.15 o 
  10   0   8        4.75      172.48     61.29 o 
 -12   1   8        2.74       23.39     78.09 o 
 -11   1   8        3.80       12.70     52.64 o 
 -10   1   8       23.16       31.41     38.56 o 
  -9   1   8        6.66      -27.28     27.28 o 
  -8   1   8       54.83       25.80     24.53 o 
  -7   1   8        8.85      -15.55     15.55 o 
  -6   1   8       40.64       36.42     16.39 o 
  -5   1   8        7.77        7.63     11.87 o 
  -4   1   8      143.70      176.60     11.95 o 
  -3   1   8        3.05        2.95      8.53 o 
  -2   1   8        9.68        7.52      8.62 o 
  -1   1   8       25.70       25.34      8.77 o 
   0   1   8       30.62       20.44      8.52 o 
   1   1   8       17.27       24.11      8.92 o 
   2   1   8       15.17       45.89     10.65 o 
   3   1   8        0.06        3.33     11.45 o 
   4   1   8       95.29       74.44     13.67 o 
   5   1   8       17.25       12.74     12.46 o 
   6   1   8       11.68      -18.26     18.26 o 
   7   1   8        8.99       22.90     22.48 o 
   8   1   8        0.66      -19.73     21.50 o 
   9   1   8        0.51       -7.77     20.12 o 
  10   1   8        0.00       13.12     22.31 o 
  11   1   8        0.00        9.20     56.79 o 
 -12   2   8        1.11       -4.60     78.29 o 
 -11   2   8        2.80       20.09     53.61 o 
 -10   2   8        0.18      -16.58     48.39 o 
  -9   2   8        2.32      -37.60     37.60 o 
  -8   2   8       12.68      -34.80     34.80 o 
  -7   2   8        5.09       -9.70     34.50 o 
  -6   2   8        1.07        3.24     12.93 o 
  -5   2   8      159.84      173.69     10.70 o 
  -4   2   8        3.55        6.77      8.42 o 
  -3   2   8        4.30        7.29      8.82 o 
  -2   2   8        9.24       21.12     10.90 o 
  -1   2   8       32.32       37.04      8.36 o 
   0   2   8        1.87        2.39      7.04 o 
   1   2   8        6.20       13.75      9.09 o 
   2   2   8        0.79       11.36      9.31 o 
   3   2   8        0.24       -0.91     10.11 o 
   4   2   8        0.04       -8.43     10.47 o 
   5   2   8        0.97       -7.58     13.99 o 
   6   2   8        0.08        0.65     15.40 o 
   7   2   8        2.71        3.96     18.60 o 
   8   2   8        0.61       14.18     19.44 o 
   9   2   8       14.22      -14.88     19.96 o 
  10   2   8        0.01       17.84     22.32 o 
  11   2   8        7.59        8.86     40.66 o 
 -12   3   8        0.39       30.50     73.69 o 
 -11   3   8        3.34       19.82     57.64 o 
 -10   3   8        0.03       11.10     50.19 o 
  -9   3   8        9.64      -16.60     43.99 o 
  -8   3   8        1.99       -5.20     35.50 o 
  -7   3   8       69.89       60.87     31.35 o 
  -6   3   8      189.70      178.18     21.79 o 
  -5   3   8       11.34       14.35     28.41 o 
  -4   3   8        6.13       13.44      9.07 o 
  -3   3   8       39.77       31.94      9.26 o 
  -2   3   8       20.72       26.62      9.96 o 
  -1   3   8        7.84       -7.91      7.91 o 
   0   3   8        4.11        3.78      7.55 o 
   1   3   8        4.11       -2.42      9.01 o 
   2   3   8       29.16       16.98      9.57 o 
   3   3   8       30.09       22.89     10.70 o 
   4   3   8        0.48       -3.51     10.92 o 
   5   3   8       13.63       26.88     14.37 o 
   6   3   8        5.74        2.24     15.06 o 
   7   3   8       15.60       14.54     22.24 o 
   8   3   8        1.36       -6.04     19.01 o 
   9   3   8        0.17       13.69     21.58 o 
  10   3   8        0.03       -7.73     27.23 o 
  11   3   8        0.00       -8.42     29.22 o 
 -12   4   8        0.72       24.10     74.39 o 
 -11   4   8        6.20      -21.10     59.99 o 
 -10   4   8        0.35      -48.19     48.19 o 
  -9   4   8       10.55       15.59     28.75 o 
  -8   4   8       30.77       70.24     24.24 o 
  -7   4   8        4.58       -3.02     26.20 o 
  -6   4   8       49.19       24.42     21.24 o 
  -5   4   8        5.00      -12.57     19.35 o 
  -4   4   8        0.64       -8.47      8.47 o 
  -3   4   8        5.07        1.60     11.98 o 
  -2   4   8       62.24       48.68     10.95 o 
  -1   4   8      125.22      129.11     11.71 o 
   0   4   8       10.75       -9.17      9.17 o 
   1   4   8       18.32        8.00     10.19 o 
   2   4   8       15.04       -2.36      9.74 o 
   3   4   8       30.47       11.39     11.37 o 
   4   4   8        6.16       -7.42     12.00 o 
   5   4   8       19.25       13.65     15.02 o 
   6   4   8        0.02       37.00     17.83 o 
   7   4   8        4.35       -1.56     17.57 o 
   8   4   8        0.37       30.59     20.20 o 
   9   4   8        3.28       33.60     21.44 o 
  10   4   8        0.36      -26.32     26.32 o 
  11   4   8        2.86        7.77     30.87 o 
 -12   5   8        0.20       36.30     74.49 o 
 -11   5   8        0.33       21.70     61.99 o 
 -10   5   8        6.49       13.51     32.91 o 
  -9   5   8        1.71      -16.09     26.29 o 
  -8   5   8       17.02       -7.47     24.72 o 
  -7   5   8        8.28      -13.12     22.75 o 
  -6   5   8        3.06      -22.81     22.93 o 
  -5   5   8       82.09       65.83     24.02 o 
  -4   5   8       17.77       27.87     10.31 o 
  -3   5   8        1.62        6.40     12.20 o 
  -2   5   8        1.44      -10.93     10.93 o 
  -1   5   8       11.85       35.10      9.39 o 
   0   5   8       13.40       18.56     10.02 o 
   1   5   8       34.88       44.11     10.93 o 
   2   5   8       16.83       23.62     11.95 o 
   3   5   8        5.10        1.24     11.29 o 
   4   5   8        1.32        1.22     14.89 o 
   5   5   8        3.62       -7.73     14.97 o 
   6   5   8       15.26       -3.88     17.89 o 
   7   5   8        6.65       16.80     18.84 o 
   8   5   8        7.15        2.42     24.64 o 
   9   5   8        0.84       25.25     28.91 o 
  10   5   8        0.01      -19.68     28.41 o 
  11   5   8        0.05       44.96     33.16 o 
 -11   6   8        0.77        0.45     40.08 o 
 -10   6   8        7.91       17.45     50.63 o 
  -9   6   8        0.94      -32.98     32.98 o 
  -8   6   8        0.17      -25.73     25.73 o 
  -7   6   8       54.22       55.12     25.57 o 
  -6   6   8        0.22        9.23     24.24 o 
  -5   6   8      135.45      116.68     42.58 o 
  -4   6   8       63.74       73.23     16.63 o 
  -3   6   8        1.88        6.30     11.49 o 
  -2   6   8       39.01       61.37     13.74 o 
  -1   6   8      105.71      132.41     12.06 o 
   0   6   8       28.66       40.16     12.28 o 
   1   6   8       21.09       19.82     11.83 o 
   2   6   8       28.13       12.66     16.36 o 
   3   6   8       18.36       12.77     18.62 o 
   4   6   8       12.63       11.17     14.77 o 
   5   6   8        7.33        0.55     16.99 o 
   6   6   8        8.08       11.78     19.18 o 
   7   6   8        0.48      -17.35     17.35 o 
   8   6   8        0.66       -0.76     20.77 o 
   9   6   8        0.46      -10.12     55.58 o 
  10   6   8        4.52      -24.70     27.61 o 
 -11   7   8        0.53       66.78     55.41 o 
 -10   7   8       17.20       72.17     36.55 o 
  -9   7   8       12.26      -13.66     31.00 o 
  -8   7   8        7.03      -26.59     26.59 o 
  -7   7   8       33.66      -18.97     27.74 o 
  -6   7   8       15.47       71.24     27.66 o 
  -5   7   8       15.31       32.49     15.41 o 
  -4   7   8      119.91      135.57     21.71 o 
  -3   7   8       16.46       -0.31     14.06 o 
  -2   7   8        0.32       -2.31     14.64 o 
  -1   7   8        7.37      -12.07     12.07 o 
   0   7   8        3.74       14.16     13.65 o 
   1   7   8        2.05      -10.38     13.50 o 
   2   7   8        4.13      -13.73     13.73 o 
   3   7   8       33.76       25.36     16.91 o 
   4   7   8       12.65       23.14     19.72 o 
   5   7   8        9.47        4.60     17.38 o 
   6   7   8        0.23       15.49     21.65 o 
   7   7   8        5.53       17.66     31.00 o 
   8   7   8       17.81       38.93     22.59 o 
   9   7   8        4.59       19.74     34.72 o 
  10   7   8        2.93       -0.32     29.50 o 
 -10   8   8        5.57      -11.51     41.32 o 
  -9   8   8       21.51       22.32     37.33 o 
  -8   8   8        0.54       50.85     34.39 o 
  -7   8   8       12.47       18.67     34.07 o 
  -6   8   8       20.07      -15.04     15.04 o 
  -5   8   8      101.75       86.11     18.75 o 
  -4   8   8        6.24        6.23     17.14 o 
  -3   8   8        2.27       -8.29     15.41 o 
  -2   8   8      124.73      102.62     19.30 o 
  -1   8   8        7.18        2.66     13.13 o 
   0   8   8       14.53       23.17     16.82 o 
   1   8   8        8.46       29.13     16.88 o 
   2   8   8       17.55       13.33     21.91 o 
   3   8   8        0.50       16.47     25.28 o 
   4   8   8        0.30       42.56     19.78 o 
   5   8   8        3.66        1.08     21.05 o 
   6   8   8        4.60        6.17     22.90 o 
   7   8   8        0.04      -15.04     22.24 o 
   8   8   8        1.58       28.60     30.96 o 
   9   8   8       12.73       64.21     35.25 o 
  10   8   8        0.90        2.79     48.34 o 
 -10   9   8       15.77       44.21     42.96 o 
  -9   9   8        9.35      -45.59     45.59 o 
  -8   9   8        0.51       -9.86     52.04 o 
  -7   9   8       12.79        1.97     19.64 o 
  -6   9   8        7.12      -11.39     18.54 o 
  -5   9   8       19.98       20.69     25.98 o 
  -4   9   8       70.95       37.88     19.43 o 
  -3   9   8       28.07       34.16     18.88 o 
  -2   9   8        3.37      -10.89     17.84 o 
  -1   9   8       19.07       -5.73     14.94 o 
   0   9   8       53.08       45.52     18.41 o 
   1   9   8        7.25       19.82     17.31 o 
   2   9   8        5.63        5.42     18.77 o 
   3   9   8        0.62      -17.62     19.22 o 
   4   9   8        0.57        0.49     19.73 o 
   5   9   8        6.49       21.77     23.03 o 
   6   9   8       12.02       32.67     24.01 o 
   7   9   8        6.75      -21.43     21.43 o 
   8   9   8       17.95       31.00     32.81 o 
   9   9   8        2.00      -32.21     32.21 o 
  -9  10   8        2.46      -15.04     38.73 o 
  -8  10   8        2.23      -11.35     37.29 o 
  -7  10   8        0.48       20.21     22.82 o 
  -6  10   8        0.79       28.39     28.33 o 
  -5  10   8        0.34       -2.18     23.36 o 
  -4  10   8       57.97       68.05     25.02 o 
  -3  10   8       16.11       36.96     31.33 o 
  -2  10   8      205.00      255.06     27.51 o 
  -1  10   8       27.21       38.88     16.50 o 
   0  10   8        0.52       -0.46     16.93 o 
   1  10   8        1.91      -18.37     18.37 o 
   2  10   8        0.24        8.82     18.65 o 
   3  10   8       13.99       32.95     26.84 o 
   4  10   8        0.33       11.59     22.29 o 
   5  10   8        5.85        5.88     36.34 o 
   6  10   8        3.67       51.10     28.40 o 
   7  10   8        1.23        3.58     29.77 o 
   8  10   8        0.02      -17.50     32.04 o 
  -9  11   8       20.31      -11.08     50.14 o 
  -8  11   8        0.27       18.18     31.53 o 
  -7  11   8        9.10       20.66     27.42 o 
  -6  11   8        0.20       29.34     26.75 o 
  -5  11   8       34.17       42.75     34.73 o 
  -4  11   8        0.05       34.57     25.97 o 
  -3  11   8       11.88       59.35     44.34 o 
  -2  11   8        1.91       11.93     21.84 o 
  -1  11   8        2.87       22.45     20.89 o 
   0  11   8       73.50       66.19     23.44 o 
   1  11   8        9.88      -14.88     20.14 o 
   2  11   8        0.34       -9.91     18.69 o 
   3  11   8        0.35       -3.12     20.38 o 
   4  11   8        5.20       -7.98     22.53 o 
   5  11   8       11.63        8.12     25.17 o 
   6  11   8       12.27       46.31     33.23 o 
   7  11   8        1.61      -19.67     36.75 o 
   8  11   8        6.86        3.95     32.33 o 
  -8  12   8        0.58       23.16     36.59 o 
  -7  12   8        7.29       18.62     32.31 o 
  -6  12   8        0.00       47.87     30.70 o 
  -5  12   8        1.59      -29.32     29.32 o 
  -4  12   8        5.59       19.37     57.39 o 
  -3  12   8        7.50        9.85     30.19 o 
  -2  12   8       20.30       17.52     24.00 o 
  -1  12   8       55.61      104.26     31.16 o 
   0  12   8       33.17       48.36     25.81 o 
   1  12   8        4.00       34.31     22.15 o 
   2  12   8        2.34       13.19     21.48 o 
   3  12   8       16.34      -17.41     23.98 o 
   4  12   8        0.31       10.45     27.21 o 
   5  12   8        0.84       29.99     28.49 o 
   6  12   8        0.22        1.61     63.39 o 
   7  12   8        2.58       29.09     48.79 o 
  -7  13   8       19.60      -14.24     58.24 o 
  -6  13   8        1.88       22.13     41.34 o 
  -5  13   8        0.35       44.47     36.30 o 
  -4  13   8        8.70       38.86     35.54 o 
  -3  13   8        0.38      -10.15     33.40 o 
  -2  13   8        4.18       37.55     28.84 o 
  -1  13   8        5.83       25.90     36.21 o 
   0  13   8       13.94       23.57     24.65 o 
   1  13   8       15.22       85.58     26.71 o 
   2  13   8        2.74       29.03     28.47 o 
   3  13   8        4.00      -22.59     28.19 o 
   4  13   8        5.78       -1.95     26.47 o 
   5  13   8        6.93       35.56     33.96 o 
   6  13   8        0.02        5.27     35.65 o 
  -5  14   8        8.96       30.95     91.29 o 
  -4  14   8        2.95       26.63     40.30 o 
  -3  14   8       10.21       18.63     37.28 o 
  -2  14   8        0.31       38.41     50.79 o 
  -1  14   8        0.96        4.99     30.35 o 
   0  14   8        0.09       -2.34     26.14 o 
   1  14   8        0.20       31.94     26.59 o 
   2  14   8        2.64       -3.77     27.26 o 
   3  14   8        1.44        6.89     29.01 o 
   4  14   8        0.77        6.32     32.44 o 
  -3  15   8        2.16       20.17     40.93 o 
  -2  15   8        1.07       42.38     40.69 o 
  -1  15   8        1.78       38.34     34.07 o 
   0  15   8        4.30       -3.12     28.18 o 
   1  15   8       10.06       56.35     30.84 o 
   2  15   8        0.37       -0.25     34.62 o 
 -11   0   9        0.77      -55.99     85.99 o 
  -9   0   9        0.71      -40.70     40.70 o 
  -7   0   9       85.35       37.80     33.60 o 
  -5   0   9       54.56       95.39     31.00 o 
  -3   0   9       26.00       20.96     11.14 o 
  -1   0   9       11.18       25.86     12.50 o 
   1   0   9        0.00       16.62     13.94 o 
   3   0   9      157.69       96.41     27.74 o 
   5   0   9        2.33      -21.58     21.58 o 
   7   0   9        1.73       -1.50     40.70 o 
   9   0   9        3.42       34.40     47.79 o 
  11   0   9        0.07       40.50     62.29 o 
 -12   1   9        0.11     -109.49    109.49 o 
 -11   1   9        6.07      -28.08     64.89 o 
 -10   1   9        2.49       15.19     43.56 o 
  -9   1   9        0.90       22.46     32.66 o 
  -8   1   9       47.29       34.34     25.98 o 
  -7   1   9      214.11      231.98     27.78 o 
  -6   1   9        6.75       -8.08     17.85 o 
  -5   1   9       17.77       14.85     18.04 o 
  -4   1   9        5.82       17.76     14.71 o 
  -3   1   9       84.70       90.07     10.84 o 
  -2   1   9       23.17       27.12      8.07 o 
  -1   1   9       36.85       49.99      9.34 o 
   0   1   9        1.12        8.70     10.60 o 
   1   1   9        0.04        2.29      9.80 o 
   2   1   9        3.81       18.94     11.23 o 
   3   1   9     1349.26     1378.74     36.75 o 
   4   1   9        0.50        8.47     13.10 o 
   5   1   9        2.45        4.45     15.44 o 
   6   1   9        0.00       21.54     17.34 o 
   7   1   9        7.33      -16.98     16.98 o 
   8   1   9        1.85      -19.50     19.93 o 
   9   1   9        1.54        0.05     20.64 o 
  10   1   9        0.26      -23.24     23.24 o 
  11   1   9        0.46       12.13     44.00 o 
 -12   2   9        2.19      -30.20     95.39 o 
 -11   2   9        4.70      -64.19     64.19 o 
 -10   2   9        0.04        8.40     55.59 o 
  -9   2   9        8.55       20.60     45.89 o 
  -8   2   9       38.23        1.10     39.50 o 
  -7   2   9       19.09      -14.00     36.10 o 
  -6   2   9        1.47       29.63     23.80 o 
  -5   2   9       42.86       53.00     19.71 o 
  -4   2   9       19.79       25.63     13.12 o 
  -3   2   9       32.34       38.08     11.40 o 
  -2   2   9      320.97      293.36     13.73 o 
  -1   2   9       24.37       33.23      9.34 o 
   0   2   9        1.55       14.23      7.76 o 
   1   2   9        2.78        4.00     10.28 o 
   2   2   9      146.69      189.27     15.18 o 
   3   2   9       44.72       50.60     14.31 o 
   4   2   9        3.98       28.60     13.86 o 
   5   2   9        3.07        5.65     15.69 o 
   6   2   9        2.65        6.41     17.66 o 
   7   2   9        0.20        6.40     19.17 o 
   8   2   9       24.82       10.15     21.71 o 
   9   2   9        1.44       38.10     22.47 o 
  10   2   9        0.01       24.52     24.92 o 
  11   2   9        0.05       10.76     40.75 o 
 -11   3   9        9.91       40.40     68.59 o 
 -10   3   9        1.08      -52.79     53.19 o 
  -9   3   9        3.24      -26.60     41.50 o 
  -8   3   9        0.06      -26.20     37.00 o 
  -7   3   9      432.32      439.25     60.29 o 
  -6   3   9       26.70       23.20     18.73 o 
  -5   3   9        9.92       -0.28     12.67 o 
  -4   3   9        0.10       -6.25     13.52 o 
  -3   3   9        1.27        8.36     11.34 o 
  -2   3   9       39.90       49.35     12.69 o 
  -1   3   9        0.83       -8.68      8.68 o 
   0   3   9        8.53        9.17      9.67 o 
   1   3   9        0.09       11.02     11.17 o 
   2   3   9        1.73       -4.74     13.33 o 
   3   3   9      204.38      229.68     17.59 o 
   4   3   9        1.35        1.24     15.46 o 
   5   3   9        0.45      -14.37     15.95 o 
   6   3   9        0.55       -3.00     16.90 o 
   7   3   9        0.24       -9.23     17.95 o 
   8   3   9        5.99       18.61     21.00 o 
   9   3   9        1.25        8.94     23.32 o 
  10   3   9        0.24      -27.05     27.05 o 
 -11   4   9        0.01       18.80     65.69 o 
 -10   4   9        0.10      -52.19     53.59 o 
  -9   4   9       14.03      -26.00     43.09 o 
  -8   4   9        5.36       23.10     42.09 o 
  -7   4   9       36.61       21.73     22.64 o 
  -6   4   9       27.03       37.47     26.33 o 
  -5   4   9        1.30       -6.96     12.47 o 
  -4   4   9        0.58        4.61     22.43 o 
  -3   4   9        2.19       18.53     12.37 o 
  -2   4   9      238.75      313.27     29.47 o 
  -1   4   9       17.38       25.35     11.23 o 
   0   4   9        7.32       13.95     11.39 o 
   1   4   9        2.42       13.74     12.32 o 
   2   4   9       19.38       18.12     12.58 o 
   3   4   9        2.33       14.65     13.31 o 
   4   4   9        3.98        0.80     14.19 o 
   5   4   9       13.29       34.58     16.58 o 
   6   4   9        0.17        9.21     17.81 o 
   7   4   9        6.12       11.17     19.44 o 
   8   4   9       31.52       16.07     21.54 o 
   9   4   9        0.00        9.35     23.58 o 
  10   4   9        0.09       27.50     46.74 o 
 -11   5   9        0.67      -57.09     57.09 o 
 -10   5   9        4.05       65.69     61.79 o 
  -9   5   9        2.27      -22.48     27.67 o 
  -8   5   9        7.04      -24.70     26.72 o 
  -7   5   9       98.76      100.85     26.79 o 
  -6   5   9        2.01      -21.88     21.88 o 
  -5   5   9        2.52      -10.46     40.60 o 
  -4   5   9        0.57       20.66     14.42 o 
  -3   5   9        0.13       -8.85     15.66 o 
  -2   5   9        5.74       30.49     14.80 o 
  -1   5   9        0.42       -6.14     11.55 o 
   0   5   9        2.56       -2.45     13.06 o 
   1   5   9        0.21       -6.90     13.14 o 
   2   5   9       11.77        9.92     12.94 o 
   3   5   9       90.94       86.09     15.77 o 
   4   5   9        0.13       35.44     14.98 o 
   5   5   9        5.99       44.43     17.79 o 
   6   5   9        0.34       -2.85     17.43 o 
   7   5   9        0.34      -10.73     18.79 o 
   8   5   9        9.70       -5.57     20.66 o 
   9   5   9        0.90        0.38     23.31 o 
  10   5   9        0.78       29.20     31.46 o 
 -11   6   9        4.07       79.89     66.89 o 
 -10   6   9        6.89        1.73     38.91 o 
  -9   6   9        5.10      -29.29     29.29 o 
  -8   6   9        1.20      -25.52     26.72 o 
  -7   6   9        0.94      -36.48     43.34 o 
  -6   6   9       45.48       20.76     25.32 o 
  -5   6   9        1.47      -12.93     24.30 o 
  -4   6   9        6.95        5.84     16.07 o 
  -3   6   9        0.82       13.18     16.71 o 
  -2   6   9      237.92      213.20     20.41 o 
  -1   6   9       16.66       15.90     12.72 o 
   0   6   9        0.08        4.83     13.41 o 
   1   6   9       18.87       27.23     14.59 o 
   2   6   9       16.97       29.25     16.10 o 
   3   6   9       26.08       40.81     17.39 o 
   4   6   9       15.41        2.45     27.06 o 
   5   6   9        0.02       -2.13     18.84 o 
   6   6   9        0.33        2.14     19.07 o 
   7   6   9        6.98        6.90     23.67 o 
   8   6   9       10.64       11.33     23.79 o 
   9   6   9        0.15       -4.41     32.25 o 
  10   6   9        0.47      -35.26     35.26 o 
 -10   7   9        3.10      -33.57     33.57 o 
  -9   7   9       12.60      -35.08     35.08 o 
  -8   7   9        0.96        9.29     30.27 o 
  -7   7   9        1.23       15.13     27.55 o 
  -6   7   9        6.10       34.40     27.72 o 
  -5   7   9       28.74       17.80     26.71 o 
  -4   7   9       66.42       72.90     19.35 o 
  -3   7   9       34.57       67.37     19.05 o 
  -2   7   9        0.90       29.87     16.03 o 
  -1   7   9       36.10       45.37     19.53 o 
   0   7   9        0.01       -6.76     14.42 o 
   1   7   9        0.19      -14.69     14.69 o 
   2   7   9       35.36       31.90     16.57 o 
   3   7   9       50.18       48.09     18.47 o 
   4   7   9        6.28       18.60     18.07 o 
   5   7   9        1.61       13.23     21.97 o 
   6   7   9        0.03      -16.98     22.39 o 
   7   7   9        0.02      -20.50     24.42 o 
   8   7   9       15.97        9.06     28.42 o 
   9   7   9        3.92       20.56     62.49 o 
 -10   8   9        1.76      -40.37     40.37 o 
  -9   8   9        0.03        2.30     48.15 o 
  -8   8   9        5.28       14.35     30.92 o 
  -7   8   9        0.64       30.79     30.13 o 
  -6   8   9        0.26      -19.14     27.20 o 
  -5   8   9        0.24      -10.97     17.03 o 
  -4   8   9        9.26      -13.27     17.87 o 
  -3   8   9       66.58      100.03     21.24 o 
  -2   8   9      141.66      159.65     30.99 o 
  -1   8   9       23.25       36.39     14.89 o 
   0   8   9        8.10       21.45     15.89 o 
   1   8   9        9.71        3.87     16.21 o 
   2   8   9        0.00       42.21     17.63 o 
   3   8   9        0.38        7.79     19.18 o 
   4   8   9        9.53       -1.45     19.40 o 
   5   8   9        1.33      -13.40     21.23 o 
   6   8   9        1.58        4.89     32.87 o 
   7   8   9        7.84       24.13     30.39 o 
   8   8   9        9.02       69.17     54.54 o 
   9   8   9        0.84       76.34     40.83 o 
  -9   9   9        0.00      -19.04     34.12 o 
  -8   9   9        9.74       34.63     33.77 o 
  -7   9   9        0.01      -30.01     30.01 o 
  -6   9   9        0.03      -10.25     26.91 o 
  -5   9   9       25.20       54.87     23.46 o 
  -4   9   9        1.26      -17.11     20.72 o 
  -3   9   9       24.71        7.71     24.84 o 
  -2   9   9       11.11       15.83     21.80 o 
  -1   9   9       32.71       29.66     15.64 o 
   0   9   9        0.29        4.14     16.01 o 
   1   9   9        0.33       10.08     17.04 o 
   2   9   9       12.15      -18.86     18.86 o 
   3   9   9        0.32        7.91     19.07 o 
   4   9   9        0.65       -7.95     21.55 o 
   5   9   9        1.16        1.35     27.37 o 
   6   9   9        0.25        3.26     23.92 o 
   7   9   9        0.19        1.60     24.44 o 
   8   9   9        3.75       18.82     35.47 o 
  -9  10   9        0.95       14.37     42.67 o 
  -8  10   9        0.22      -21.94     39.51 o 
  -7  10   9        0.34       37.06     42.14 o 
  -6  10   9        3.05      -18.57     48.32 o 
  -5  10   9        8.76        2.15     23.44 o 
  -4  10   9        7.63       39.48     23.49 o 
  -3  10   9       20.44       28.62     23.44 o 
  -2  10   9       23.23       39.60     24.67 o 
  -1  10   9       80.25       73.08     18.51 o 
   0  10   9       55.33       98.49     21.32 o 
   1  10   9       38.99       49.07     21.40 o 
   2  10   9        0.51       24.79     24.91 o 
   3  10   9        8.96       17.22     22.28 o 
   4  10   9        0.05       -7.70     23.29 o 
   5  10   9        0.02       33.73     26.21 o 
   6  10   9        1.11       41.92     27.80 o 
   7  10   9       19.82       69.56     61.79 o 
   8  10   9        5.38      -17.22     33.54 o 
  -8  11   9        2.67      -55.75     78.19 o 
  -7  11   9        4.21        4.69     44.12 o 
  -6  11   9        0.76       59.80     48.01 o 
  -5  11   9        1.33        4.97     27.91 o 
  -4  11   9        0.08       37.00     44.73 o 
  -3  11   9        0.54        0.49     36.98 o 
  -2  11   9        1.92       24.50     28.51 o 
  -1  11   9       27.50        9.94     22.06 o 
   0  11   9       13.80        0.59     19.80 o 
   1  11   9       17.21       23.68     21.77 o 
   2  11   9        9.31       50.76     23.69 o 
   3  11   9        0.20      -19.84     20.85 o 
   4  11   9        6.44      -15.79     43.76 o 
   5  11   9        0.63      -23.63     23.63 o 
   6  11   9       11.23       20.81     34.09 o 
   7  11   9        0.11       -9.70     31.98 o 
  -7  12   9        9.84       24.66     36.60 o 
  -6  12   9        1.97       -1.66     33.71 o 
  -5  12   9        0.64       22.33     42.24 o 
  -4  12   9        0.90      -14.11     31.74 o 
  -3  12   9        1.11      -22.22     36.20 o 
  -2  12   9        1.00      -16.13     28.92 o 
  -1  12   9        1.84      -13.80     23.47 o 
   0  12   9        9.82      -12.74     30.51 o 
   1  12   9        3.33       -0.19     23.18 o 
   2  12   9        0.32       11.16     30.99 o 
   3  12   9        0.15       32.46     25.97 o 
   4  12   9        5.56       26.62     26.94 o 
   5  12   9        0.03       28.12     30.37 o 
   6  12   9        4.16      -29.74     35.20 o 
  -5  13   9        4.44      -38.11     38.11 o 
  -4  13   9        0.99        6.76     38.28 o 
  -3  13   9        2.74       14.32     36.12 o 
  -2  13   9        0.75      -42.19     79.54 o 
  -1  13   9        9.07       -1.03     25.57 o 
   0  13   9        6.99       29.49     29.81 o 
   1  13   9        0.33       40.80     27.78 o 
   2  13   9        1.89       21.91     33.06 o 
   3  13   9        0.91       31.53     29.01 o 
   4  13   9        1.50       36.63     28.82 o 
  -3  14   9        4.23       91.19     42.30 o 
  -2  14   9        0.90       43.25     57.64 o 
  -1  14   9        0.19        6.18     34.16 o 
   0  14   9        2.02      -16.09     31.78 o 
   1  14   9        0.51        2.21     30.52 o 
   2  14   9        0.63      -26.23     26.23 o 
 -10   0  10        0.07       -0.20     69.19 o 
  -8   0  10       14.17       -2.00     36.80 o 
  -6   0  10      127.11      223.67     40.40 o 
  -4   0  10       26.99      -13.00     30.00 o 
  -2   0  10      155.67      154.49     26.70 o 
   0   0  10        2.17       -8.14     16.56 o 
   2   0  10       30.27       10.63     19.57 o 
   4   0  10       44.37       46.87     27.64 o 
   6   0  10        1.51      -26.20     42.59 o 
   8   0  10        0.55      116.39     57.69 o 
  10   0  10        1.77       25.41     38.42 o 
 -11   1  10        0.60      -56.19     90.49 o 
 -10   1  10        3.26      -45.95     51.37 o 
  -9   1  10        1.44      -12.40     35.85 o 
  -8   1  10       39.50       38.86     27.23 o 
  -7   1  10        6.31      -18.78     22.49 o 
  -6   1  10      337.54      406.33     33.64 o 
  -5   1  10       23.56       35.54     27.95 o 
  -4   1  10       10.21       -2.92     20.85 o 
  -3   1  10       14.06       17.99     15.57 o 
  -2   1  10        7.30      -12.38     12.38 o 
  -1   1  10        1.66      -11.22     13.70 o 
   0   1  10        0.91       12.81     13.28 o 
   1   1  10       32.04       40.64     14.55 o 
   2   1  10        7.38       -5.31     13.19 o 
   3   1  10       74.10       88.85     17.04 o 
   4   1  10       95.16       85.05     17.57 o 
   5   1  10        1.09        5.74     16.73 o 
   6   1  10        1.00       -0.22     17.75 o 
   7   1  10        0.02       14.07     20.90 o 
   8   1  10        0.08      -11.21     21.36 o 
   9   1  10        0.31       30.89     30.00 o 
  10   1  10        0.04       52.13     49.03 o 
 -11   2  10        6.30       87.89     90.79 o 
 -10   2  10        2.28      -17.10     58.89 o 
  -9   2  10        0.28      -43.99     43.99 o 
  -8   2  10        0.06       28.40     42.99 o 
  -7   2  10        7.95       25.01     21.42 o 
  -6   2  10      197.46      214.64     26.65 o 
  -5   2  10       22.88       15.71     22.05 o 
  -4   2  10        0.81        8.10     16.01 o 
  -3   2  10        7.58        1.17     19.57 o 
  -2   2  10        0.91        6.38     21.65 o 
  -1   2  10      142.29      179.41     19.72 o 
   0   2  10       16.67       15.97     16.25 o 
   1   2  10        2.22        6.33     13.88 o 
   2   2  10       43.66       52.69     16.15 o 
   3   2  10        0.55       -4.71     14.03 o 
   4   2  10        6.17       -4.53     15.07 o 
   5   2  10        1.72       17.72     16.74 o 
   6   2  10        0.00      -12.61     17.52 o 
   7   2  10        0.09       30.63     27.16 o 
   8   2  10        0.08        3.99     22.57 o 
   9   2  10        0.00       18.34     25.27 o 
  10   2  10        0.47       10.38     26.55 o 
 -11   3  10        5.35       93.49     83.49 o 
 -10   3  10        0.32      -54.79     56.59 o 
  -9   3  10        1.80       20.70     51.69 o 
  -8   3  10        0.16       18.10     44.29 o 
  -7   3  10        1.74       -2.90     41.00 o 
  -6   3  10       32.14       -0.80     39.70 o 
  -5   3  10        1.32       19.72     15.59 o 
  -4   3  10        7.53       16.86     18.17 o 
  -3   3  10        2.32       24.45     16.68 o 
  -2   3  10       19.13       32.15     23.37 o 
  -1   3  10       30.95       31.16     14.53 o 
   0   3  10        1.89      -16.30     16.30 o 
   1   3  10        2.23       -6.85     14.45 o 
   2   3  10       26.32       41.80     15.84 o 
   3   3  10       31.95       20.69     17.42 o 
   4   3  10       22.20       39.90     16.02 o 
   5   3  10        0.27       20.62     17.10 o 
   6   3  10        1.35      -10.95     18.42 o 
   7   3  10        1.78       15.33     20.51 o 
   8   3  10        0.00        1.50     22.02 o 
   9   3  10        0.35        9.28     27.59 o 
  10   3  10        0.30        1.41     35.31 o 
 -11   4  10       20.60      -54.09     69.19 o 
 -10   4  10        0.49      -56.39     56.39 o 
  -9   4  10        1.78       16.50     49.39 o 
  -8   4  10        0.43      -41.10     41.10 o 
  -7   4  10        9.12       -5.50     27.54 o 
  -6   4  10      142.98      175.38     27.94 o 
  -5   4  10        6.73       -4.98     16.38 o 
  -4   4  10        2.34       23.00     22.41 o 
  -3   4  10       26.77      -10.01     22.96 o 
  -2   4  10        6.54        8.88     18.49 o 
  -1   4  10       93.47       84.76     15.88 o 
   0   4  10        0.01       11.65     14.26 o 
   1   4  10        1.39        2.51     14.16 o 
   2   4  10        3.53       11.78     14.59 o 
   3   4  10        0.79       12.55     15.96 o 
   4   4  10        2.56       -8.24     16.87 o 
   5   4  10        0.02       -5.25     30.35 o 
   6   4  10        0.33       16.20     30.41 o 
   7   4  10        0.38      -21.87     21.87 o 
   8   4  10        2.78       -2.48     24.49 o 
   9   4  10        0.15      -19.26     27.79 o 
 -10   5  10        0.00       46.59     63.39 o 
  -9   5  10        0.14      -44.49     50.49 o 
  -8   5  10        7.75       29.81     33.98 o 
  -7   5  10       47.02       31.33     26.98 o 
  -6   5  10        0.02        6.97     25.51 o 
  -5   5  10       11.45       29.50     18.38 o 
  -4   5  10        0.09      -23.35     23.35 o 
  -3   5  10        6.74       26.00     18.19 o 
  -2   5  10        0.22      -17.66     17.66 o 
  -1   5  10       11.45       22.03     14.50 o 
   0   5  10       19.13       -7.07     14.37 o 
   1   5  10        1.68        1.65     14.36 o 
   2   5  10        3.73      -14.50     14.50 o 
   3   5  10        2.11       -2.80     16.46 o 
   4   5  10       14.93       24.64     23.85 o 
   5   5  10        3.05        6.59     19.11 o 
   6   5  10        0.05        2.87     22.43 o 
   7   5  10        2.58       -8.89     23.50 o 
   8   5  10        0.15       16.00     27.09 o 
   9   5  10        0.19       20.05     29.31 o 
 -10   6  10        3.98      -58.29     58.29 o 
  -9   6  10        0.90       -6.42     37.31 o 
  -8   6  10        0.36       -0.77     34.45 o 
  -7   6  10       36.91       45.46     29.48 o 
  -6   6  10        8.83      -11.55     27.11 o 
  -5   6  10        5.31        9.23     25.96 o 
  -4   6  10        0.01        0.43     18.16 o 
  -3   6  10       12.42      -17.53     17.53 o 
  -2   6  10       16.35       31.96     19.57 o 
  -1   6  10        6.91       25.56     15.98 o 
   0   6  10        2.12       12.12     14.81 o 
   1   6  10        2.06      -14.91     14.91 o 
   2   6  10        1.44      -11.47     15.85 o 
   3   6  10        1.80       -3.06     15.81 o 
   4   6  10       11.13       19.34     17.88 o 
   5   6  10        1.39       -0.46     19.78 o 
   6   6  10        0.38       -0.77     20.33 o 
   7   6  10        0.68       26.64     25.23 o 
   8   6  10        3.50      -20.39     24.47 o 
   9   6  10        1.53       18.55     36.35 o 
 -10   7  10        2.58      -46.09     57.89 o 
  -9   7  10        0.05       38.09     37.41 o 
  -8   7  10        3.41      -31.31     31.31 o 
  -7   7  10        4.53       14.65     30.31 o 
  -6   7  10        4.21       -6.80     27.82 o 
  -5   7  10       90.58      100.15     21.51 o 
  -4   7  10        8.19       -3.53     18.46 o 
  -3   7  10        4.35        2.82     19.17 o 
  -2   7  10       59.06       71.27     22.04 o 
  -1   7  10        5.47      -15.61     15.93 o 
   0   7  10        8.23       34.04     16.31 o 
   1   7  10       10.84       -6.00     16.51 o 
   2   7  10        1.49       20.65     17.42 o 
   3   7  10       19.57       22.50     18.78 o 
   4   7  10        7.73       -0.89     19.79 o 
   5   7  10        5.14        8.22     20.88 o 
   6   7  10        0.07        5.53     22.86 o 
   7   7  10        2.29      -22.54     24.52 o 
   8   7  10        0.10      -26.45     26.45 o 
  -9   8  10        1.84      -35.15     35.15 o 
  -8   8  10        2.49      -10.82     33.16 o 
  -7   8  10        0.64      -12.85     29.32 o 
  -6   8  10       12.79       12.66     30.37 o 
  -5   8  10        1.82       -6.04     20.30 o 
  -4   8  10       45.26       73.96     22.61 o 
  -3   8  10        7.64      -10.59     34.12 o 
  -2   8  10       11.02        6.17     21.48 o 
  -1   8  10       27.36       61.77     19.25 o 
   0   8  10        9.19       37.27     19.46 o 
   1   8  10        1.24       20.17     17.51 o 
   2   8  10        2.67       -6.77     17.71 o 
   3   8  10        0.45        6.49     19.72 o 
   4   8  10        4.67       -0.08     20.37 o 
   5   8  10        1.59       22.09     22.63 o 
   6   8  10        0.36       21.21     37.09 o 
   7   8  10        0.48      -26.00     26.00 o 
   8   8  10        5.83       39.32     35.91 o 
  -8   9  10        1.37       28.47     45.55 o 
  -7   9  10        0.84       41.94     34.40 o 
  -6   9  10        0.05      -25.49     31.29 o 
  -5   9  10       16.06       -2.57     23.60 o 
  -4   9  10        0.58       -9.90     22.13 o 
  -3   9  10        1.40      -13.29     23.09 o 
  -2   9  10       79.07       91.18     26.63 o 
  -1   9  10        3.50       34.80     23.75 o 
   0   9  10        0.52       14.35     19.70 o 
   1   9  10        2.52       19.37     19.18 o 
   2   9  10       28.33       34.82     20.61 o 
   3   9  10        7.20       35.96     21.19 o 
   4   9  10        0.50        5.83     22.66 o 
   5   9  10        3.93        6.34     29.57 o 
   6   9  10        3.36       -2.00     24.43 o 
   7   9  10        1.97        6.12     26.91 o 
  -8  10  10        0.15      -39.99     39.99 o 
  -7  10  10        4.63       -3.82     40.40 o 
  -6  10  10        3.72        0.71     27.74 o 
  -5  10  10        0.14       -9.16     27.32 o 
  -4  10  10       25.04       26.78     29.65 o 
  -3  10  10       35.40       55.37     34.24 o 
  -2  10  10       51.49       99.51     38.73 o 
  -1  10  10        7.10       13.07     24.04 o 
   0  10  10       48.03       49.35     24.96 o 
   1  10  10        1.01      -22.56     22.56 o 
   2  10  10        0.00       28.28     21.08 o 
   3  10  10        0.75        7.47     21.68 o 
   4  10  10        0.14       10.03     26.00 o 
   5  10  10        0.00       21.20     26.96 o 
   6  10  10        3.29       18.53     28.86 o 
  -7  11  10        0.25      -25.32     42.81 o 
  -6  11  10        0.52       -0.85     32.03 o 
  -5  11  10        4.18        6.32     30.33 o 
  -4  11  10        0.10        1.44     32.70 o 
  -3  11  10        0.26       -6.15     30.79 o 
  -2  11  10       20.95       24.08     31.16 o 
  -1  11  10        6.96      -14.41     28.71 o 
   0  11  10        5.49      -24.97     24.97 o 
   1  11  10        5.04       31.27     28.27 o 
   2  11  10        3.63       15.99     22.14 o 
   3  11  10        2.96        4.61     26.13 o 
   4  11  10        0.06       33.56     27.66 o 
   5  11  10        0.97       14.73     28.67 o 
  -5  12  10        2.86        7.60     39.01 o 
  -4  12  10        0.34        0.81     36.59 o 
  -3  12  10       22.38       82.13     37.04 o 
  -2  12  10       14.32      -29.75     29.75 o 
  -1  12  10        5.22       25.22     34.23 o 
   0  12  10        8.94       50.44     27.02 o 
   1  12  10        0.39       14.48     26.54 o 
   2  12  10        3.28        2.13     29.25 o 
   3  12  10        3.26       -8.35     27.61 o 
   4  12  10        1.06      -26.42     26.42 o 
  -4  13  10        6.20      -42.79     63.39 o 
  -3  13  10        0.53       12.54     39.52 o 
  -2  13  10        7.40       61.13     38.40 o 
  -1  13  10        2.95        1.27     41.00 o 
   0  13  10        0.20       -5.39     29.69 o 
   1  13  10        8.07       26.33     30.94 o 
   2  13  10        3.46       14.22     37.15 o 
   3  13  10        2.65       32.80     62.09 o 
  -9   0  11       16.17       55.69     58.99 o 
  -7   0  11        4.62      -32.10     32.10 o 
  -5   0  11       65.44       64.99     40.00 o 
  -3   0  11       25.08       52.39     37.50 o 
  -1   0  11        0.99      -21.26     21.26 o 
   1   0  11        0.12      -21.88     21.88 o 
   3   0  11       13.97       -7.08     24.25 o 
   5   0  11        0.04       44.65     34.15 o 
   7   0  11        0.08       14.50     38.40 o 
   9   0  11        0.18       85.09     49.99 o 
 -10   1  11        1.84      -75.39     75.39 o 
  -9   1  11        5.20        5.11     92.74 o 
  -8   1  11        0.04      -37.97     41.20 o 
  -7   1  11       33.15       36.11     26.38 o 
  -6   1  11        6.85       13.05     25.90 o 
  -5   1  11        1.27        5.92     25.21 o 
  -4   1  11        0.58      -23.04     23.04 o 
  -3   1  11       30.62       30.01     18.13 o 
  -2   1  11        0.95       -5.30     14.61 o 
  -1   1  11        0.87        1.52     18.59 o 
   0   1  11        0.63       -7.28     15.51 o 
   1   1  11        0.47        7.38     16.65 o 
   2   1  11        1.63       19.99     20.53 o 
   3   1  11        9.51        0.79     20.49 o 
   4   1  11        0.16      -25.01     25.01 o 
   5   1  11       14.65        9.70     34.30 o 
   6   1  11        0.91       16.38     29.62 o 
   7   1  11        1.20       13.15     31.90 o 
   8   1  11        0.53        7.70     42.59 o 
   9   1  11        0.33       51.89     50.59 o 
 -10   2  11        0.38      -68.69     68.69 o 
  -9   2  11        0.30      -49.19     49.19 o 
  -8   2  11        6.58        4.00     43.09 o 
  -7   2  11        0.56      -23.08     23.08 o 
  -6   2  11        1.13       -7.69     74.34 o 
  -5   2  11        0.18      -21.49     25.00 o 
  -4   2  11       27.19       41.49     25.78 o 
  -3   2  11        0.47      -13.15     17.17 o 
  -2   2  11        0.05      -19.40     19.40 o 
  -1   2  11        0.00       -8.24     15.64 o 
   0   2  11        0.69       10.10     19.51 o 
   1   2  11        2.71        0.76     15.83 o 
   2   2  11        0.23        8.57     17.58 o 
   3   2  11        2.03        3.59     17.65 o 
   4   2  11        0.98        7.51     18.53 o 
   5   2  11        0.05       15.65     19.79 o 
   6   2  11        0.00       29.57     24.45 o 
   7   2  11        0.00       -3.26     22.54 o 
   8   2  11        0.95       44.70     28.43 o 
   9   2  11        0.03       10.96     46.18 o 
 -10   3  11        4.66      -25.40     69.59 o 
  -9   3  11        0.12       15.70     51.29 o 
  -8   3  11        2.18       -8.40     47.19 o 
  -7   3  11        0.70      -14.50     40.30 o 
  -6   3  11       28.39       20.95     23.62 o 
  -5   3  11       42.49       21.83     18.08 o 
  -4   3  11        4.93      -17.64     17.64 o 
  -3   3  11        1.40      -14.74     17.97 o 
  -2   3  11        0.84       14.90     19.85 o 
  -1   3  11        6.32        0.77     17.91 o 
   0   3  11        1.14       -1.80     16.23 o 
   1   3  11        1.72      -12.77     16.26 o 
   2   3  11        0.63       -4.97     16.83 o 
   3   3  11        3.20      -17.48     17.48 o 
   4   3  11        3.58       30.88     20.02 o 
   5   3  11        0.10      -11.95     20.72 o 
   6   3  11        0.04      -12.34     22.85 o 
   7   3  11        0.47       26.66     26.52 o 
   8   3  11        1.41       45.07     28.23 o 
   9   3  11        0.24       26.35     30.51 o 
 -10   4  11        0.93      101.69     70.49 o 
  -9   4  11        0.09       76.19     59.49 o 
  -8   4  11        1.20        5.90     52.59 o 
  -7   4  11        8.44       85.59     52.19 o 
  -6   4  11        9.64      -23.76     23.76 o 
  -5   4  11       12.49       -4.69     19.55 o 
  -4   4  11        0.59      -19.12     19.12 o 
  -3   4  11        0.94      -22.55     22.86 o 
  -2   4  11        4.13       -8.80     22.11 o 
  -1   4  11       21.13       23.41     15.22 o 
   0   4  11       24.39       57.65     17.86 o 
   1   4  11        0.59       -9.33     16.68 o 
   2   4  11        0.11      -17.40     17.40 o 
   3   4  11        0.59        6.27     19.69 o 
   4   4  11        0.48      -22.62     22.62 o 
   5   4  11        1.11      -20.03     20.03 o 
   6   4  11        2.93       13.81     22.03 o 
   7   4  11        0.01      -15.75     31.87 o 
   8   4  11        0.87      -26.64     26.64 o 
   9   4  11        0.07       -8.06     83.09 o 
  -9   5  11        1.44      -43.69     57.29 o 
  -8   5  11        0.33      -46.99     46.99 o 
  -7   5  11        0.96       -0.12     30.38 o 
  -6   5  11        1.20      -23.88     27.50 o 
  -5   5  11        0.00        2.63     20.03 o 
  -4   5  11       38.82       55.01     21.99 o 
  -3   5  11        1.60       -1.14     19.75 o 
  -2   5  11        0.32      -14.10     19.03 o 
  -1   5  11        4.33       -7.96     16.03 o 
   0   5  11        6.93       -0.72     17.39 o 
   1   5  11        1.69       -5.88     25.81 o 
   2   5  11        8.41       -5.34     18.90 o 
   3   5  11        5.62       -0.41     20.47 o 
   4   5  11        3.97      -13.73     20.25 o 
   5   5  11        0.66       23.11     22.35 o 
   6   5  11        0.03        4.35     22.22 o 
   7   5  11        1.43        6.16     44.65 o 
   8   5  11        0.70      -31.90     40.94 o 
  -9   6  11        7.95       61.49     62.29 o 
  -8   6  11        0.01      -37.05     37.05 o 
  -7   6  11        1.20      -31.18     31.18 o 
  -6   6  11       19.38       40.42     30.04 o 
  -5   6  11        3.24        0.76     21.05 o 
  -4   6  11       23.32        4.25     20.65 o 
  -3   6  11       16.63       -6.80     23.31 o 
  -2   6  11        0.83       17.81     20.74 o 
  -1   6  11        8.54      -14.16     22.47 o 
   0   6  11        7.63       -2.30     18.08 o 
   1   6  11        2.80        1.57     18.88 o 
   2   6  11        1.00        0.26     20.19 o 
   3   6  11        2.70       12.27     19.63 o 
   4   6  11        0.56       -5.52     26.71 o 
   5   6  11        1.28      -20.41     20.41 o 
   6   6  11        0.75        1.64     22.43 o 
   7   6  11        0.02       34.26     27.37 o 
   8   6  11        0.27        0.11     27.94 o 
  -9   7  11        2.51      -59.68     59.68 o 
  -8   7  11       11.06      -37.02     37.02 o 
  -7   7  11        2.26       -6.67     42.36 o 
  -6   7  11        1.29      -34.94     59.31 o 
  -5   7  11        0.72       -7.68     35.36 o 
  -4   7  11        0.79       25.88     22.64 o 
  -3   7  11       14.81        9.64     21.40 o 
  -2   7  11        2.09       29.01     21.32 o 
  -1   7  11        2.54        0.02     23.93 o 
   0   7  11        3.98        7.35     19.00 o 
   1   7  11        1.17      -13.16     19.56 o 
   2   7  11        4.03       -6.79     20.49 o 
   3   7  11        0.01       14.61     25.04 o 
   4   7  11        1.94        1.85     21.56 o 
   5   7  11        2.60       22.34     23.35 o 
   6   7  11        2.24       24.55     26.09 o 
   7   7  11        0.32      -10.15     27.41 o 
  -8   8  11        2.17        3.68     38.07 o 
  -7   8  11        0.77       52.36     35.57 o 
  -6   8  11        9.20       52.00     33.94 o 
  -5   8  11        4.21       20.09     23.95 o 
  -4   8  11       46.85       83.71     25.63 o 
  -3   8  11        7.54      -22.55     22.55 o 
  -2   8  11        0.00       -0.02     22.27 o 
  -1   8  11       15.15       10.87     24.47 o 
   0   8  11        1.99      -19.27     19.27 o 
   1   8  11        0.06       -0.54     20.67 o 
   2   8  11        0.32       19.26     23.15 o 
   3   8  11        2.73        2.39     23.31 o 
   4   8  11        0.53       -6.08     25.62 o 
   5   8  11        0.32        7.29     23.11 o 
   6   8  11        0.30        5.49     27.33 o 
   7   8  11        1.16      -16.79     33.99 o 
  -7   9  11        0.33      -21.93     35.77 o 
  -6   9  11        1.70       25.09     40.62 o 
  -5   9  11        4.51       -0.90     29.19 o 
  -4   9  11        0.80       29.81     28.32 o 
  -3   9  11       20.55       -4.90     31.06 o 
  -2   9  11        8.12       40.15     26.24 o 
  -1   9  11        5.30       50.32     46.52 o 
   0   9  11        2.36        9.95     29.25 o 
   1   9  11       18.53       69.51     43.58 o 
   2   9  11        1.22       -3.77     24.27 o 
   3   9  11        0.29      -28.38     30.76 o 
   4   9  11        0.05      -25.65     25.65 o 
   5   9  11        0.03       -8.74     23.90 o 
   6   9  11        1.06      -10.32     34.60 o 
  -6  10  11        0.03       61.03     45.98 o 
  -5  10  11        0.01      -14.81     36.30 o 
  -4  10  11        0.04      -21.69     28.70 o 
  -3  10  11        4.70      -15.30     28.92 o 
  -2  10  11        0.90       -4.91     27.07 o 
  -1  10  11       27.92       63.33     32.32 o 
   0  10  11       12.39        9.84     24.45 o 
   1  10  11        3.47      -35.69     35.69 o 
   2  10  11        1.13       31.54     26.96 o 
   3  10  11        0.28        4.25     34.91 o 
   4  10  11        1.18       31.35     30.76 o 
   5  10  11        0.02      -29.45     29.45 o 
  -5  11  11        0.06       -1.91     35.91 o 
  -4  11  11        6.76       61.42     33.92 o 
  -3  11  11        2.73      -49.02     54.94 o 
  -2  11  11        7.27      -34.10     34.10 o 
  -1  11  11        7.68      -22.92     45.29 o 
   0  11  11        0.14       29.69     28.04 o 
   1  11  11       10.17       62.32     29.27 o 
   2  11  11        0.32        9.07     33.27 o 
   3  11  11        0.01       17.40     30.14 o 
   4  11  11        1.12       25.08     37.37 o 
  -3  12  11        0.35      -26.86     37.85 o 
  -2  12  11        2.97      -35.69     35.69 o 
  -1  12  11        1.90      -21.04     33.20 o 
   0  12  11        9.79       29.20     36.63 o 
   1  12  11        8.94       16.73     30.46 o 
   2  12  11        2.48      -16.08     29.03 o 
  -8   0  12        0.04        3.90     46.39 o 
  -6   0  12       54.37       45.69     43.29 o 
  -4   0  12        2.02       39.20     38.60 o 
  -2   0  12        0.14        5.36     23.29 o 
   0   0  12        2.13       -8.84     26.03 o 
   2   0  12        0.22      -23.83     23.83 o 
   4   0  12        1.44       -8.29     32.68 o 
   6   0  12        1.63       87.09     48.09 o 
   8   0  12        1.01       60.69     52.49 o 
  -9   1  12        1.47      -44.89     64.49 o 
  -8   1  12        0.08       22.92     47.49 o 
  -7   1  12       14.71      -20.83     32.60 o 
  -6   1  12       40.79       26.73     57.64 o 
  -5   1  12        3.89       24.84     30.58 o 
  -4   1  12       11.11       16.16     36.90 o 
  -3   1  12        0.01      -17.52     18.89 o 
  -2   1  12       17.41        3.61     16.17 o 
  -1   1  12        3.24        8.19     17.60 o 
   0   1  12        2.98       -4.39     16.71 o 
   1   1  12        0.09       13.17     18.79 o 
   2   1  12        0.66      -10.25     17.76 o 
   3   1  12        4.46        0.77     20.52 o 
   4   1  12      160.68      137.81     34.94 o 
   5   1  12        0.04       25.54     36.51 o 
   6   1  12        0.51       21.70     44.79 o 
   7   1  12        0.00       33.40     45.69 o 
   8   1  12        0.87        6.80     37.00 o 
  -9   2  12        0.19      -56.09     56.09 o 
  -8   2  12        3.40       28.50     50.79 o 
  -7   2  12        3.23      -27.23     27.23 o 
  -6   2  12       33.78       29.96     29.94 o 
  -5   2  12        2.03       -5.20     28.70 o 
  -4   2  12       12.65      -20.93     20.93 o 
  -3   2  12        1.75       -1.53     20.04 o 
  -2   2  12        1.83        0.42     20.77 o 
  -1   2  12       40.71       49.84     17.66 o 
   0   2  12        2.08       -8.27     17.33 o 
   1   2  12        1.25       -2.59     20.60 o 
   2   2  12        0.31       -7.61     24.86 o 
   3   2  12        9.60       21.46     25.12 o 
   4   2  12        2.46        1.47     24.26 o 
   5   2  12        0.64       12.23     25.19 o 
   6   2  12        0.03      -25.85     26.09 o 
   7   2  12        0.38       52.59     49.19 o 
   8   2  12        0.06      -19.60     40.70 o 
  -9   3  12        0.05       45.69     64.49 o 
  -8   3  12        4.98      -33.10     55.19 o 
  -7   3  12        0.39        5.20     50.99 o 
  -6   3  12       68.38       82.60     39.25 o 
  -5   3  12        6.31      -27.67     27.67 o 
  -4   3  12        1.10       -4.16     21.78 o 
  -3   3  12        1.17       -4.23     21.14 o 
  -2   3  12        0.47      -13.13     30.60 o 
  -1   3  12        0.92      -13.71     16.92 o 
   0   3  12        2.60       13.19     21.26 o 
   1   3  12        1.37      -11.17     17.26 o 
   2   3  12        0.32      -13.29     19.26 o 
   3   3  12        3.15      -20.34     20.34 o 
   4   3  12       43.48       47.25     26.30 o 
   5   3  12        0.16      -10.94     24.48 o 
   6   3  12        0.45        7.06     29.90 o 
   7   3  12        0.00      -15.34     29.53 o 
   8   3  12        0.07        5.84     33.25 o 
  -9   4  12        0.02       -1.50     64.09 o 
  -8   4  12        1.12      -14.10     55.89 o 
  -7   4  12        0.09      -48.69     48.69 o 
  -6   4  12       37.28       40.90     50.69 o 
  -5   4  12        2.94       46.80     23.08 o 
  -4   4  12        3.30        4.48     22.81 o 
  -3   4  12        0.28       -6.14     25.13 o 
  -2   4  12        0.01      -45.60     45.60 o 
  -1   4  12       47.64       59.48     20.65 o 
   0   4  12        2.86        9.91     18.34 o 
   1   4  12        0.40      -21.65     21.65 o 
   2   4  12        0.90       17.69     20.22 o 
   3   4  12        1.61       -3.21     20.75 o 
   4   4  12        0.81      -25.31     25.31 o 
   5   4  12        0.40      -24.46     24.46 o 
   6   4  12        0.36        1.13     31.68 o 
   7   4  12        0.02       15.90     32.62 o 
  -8   5  12        0.14      -27.90     59.29 o 
  -7   5  12        6.29       23.50     56.09 o 
  -6   5  12       14.99      -22.20     30.22 o 
  -5   5  12        5.78       13.84     24.72 o 
  -4   5  12        2.71        3.16     23.23 o 
  -3   5  12        0.05      -23.79     26.84 o 
  -2   5  12        0.51       29.82     23.02 o 
  -1   5  12        8.34       27.27     22.61 o 
   0   5  12        0.73      -12.80     18.50 o 
   1   5  12        1.75       -6.95     28.17 o 
   2   5  12        0.02      -19.28     21.10 o 
   3   5  12        1.56       -5.28     21.23 o 
   4   5  12       17.66      -12.67     24.96 o 
   5   5  12        0.93       -0.20     26.14 o 
   6   5  12        1.18      -23.13     33.70 o 
   7   5  12        0.00      -20.69     32.50 o 
  -8   6  12        1.28       54.89     64.89 o 
  -7   6  12        0.48       -1.46     38.52 o 
  -6   6  12        4.57       -5.54     32.88 o 
  -5   6  12        7.76       15.66     25.56 o 
  -4   6  12        0.00       20.25     30.25 o 
  -3   6  12        3.52       17.81     28.89 o 
  -2   6  12        0.07       -1.78     22.38 o 
  -1   6  12       36.29       25.47     25.80 o 
   0   6  12        6.26      -16.27     29.26 o 
   1   6  12        0.02        5.50     27.42 o 
   2   6  12        0.45       20.75     21.46 o 
   3   6  12        3.22       16.34     23.19 o 
   4   6  12        0.00       13.09     26.74 o 
   5   6  12        0.39      -12.13     28.18 o 
   6   6  12        0.17      -18.55     33.45 o 
   7   6  12        0.03      -32.62     32.62 o 
  -7   7  12        0.17      -44.86     44.86 o 
  -6   7  12        1.11      -32.96     32.96 o 
  -5   7  12        2.79       15.17     27.25 o 
  -4   7  12        4.87      -32.99     37.75 o 
  -3   7  12       10.29        7.72     24.63 o 
  -2   7  12        9.72       -6.80     29.55 o 
  -1   7  12        4.65       34.18     37.89 o 
   0   7  12        1.58      -12.31     20.30 o 
   1   7  12        0.06       55.01     22.64 o 
   2   7  12        0.06      -14.10     23.80 o 
   3   7  12        4.88      -11.69     21.54 o 
   4   7  12        8.87      -24.63     25.30 o 
   5   7  12        1.79       10.18     34.86 o 
   6   7  12        0.33       -4.41     36.15 o 
  -7   8  12        0.06        4.97     39.42 o 
  -6   8  12        0.04      -33.45     33.45 o 
  -5   8  12        0.26       17.26     35.33 o 
  -4   8  12        2.10      -34.27     34.27 o 
  -3   8  12        0.52      -27.67     27.67 o 
  -2   8  12        8.89       58.24     28.66 o 
  -1   8  12       35.89       44.16     29.28 o 
   0   8  12       15.54       21.58     23.64 o 
   1   8  12        1.70        7.52     29.35 o 
   2   8  12        1.58      -30.92     42.16 o 
   3   8  12        0.16       -7.73     24.90 o 
   4   8  12        0.05       20.71     28.60 o 
   5   8  12        0.43        3.61     38.25 o 
  -6   9  12        0.00      -56.09     56.09 o 
  -5   9  12        0.30      -16.70     33.94 o 
  -4   9  12        3.87       22.79     32.84 o 
  -3   9  12        3.17      -28.85     28.85 o 
  -2   9  12        8.56      -11.33     30.74 o 
  -1   9  12        0.01       39.17     54.22 o 
   0   9  12        0.70       20.70     26.86 o 
   1   9  12        3.11      -25.98     25.98 o 
   2   9  12        2.37       24.93     28.17 o 
   3   9  12        1.66        5.61     32.31 o 
   4   9  12        0.00      -27.22     27.22 o 
  -5  10  12        0.04        5.42     48.64 o 
  -4  10  12        3.60       14.48     38.75 o 
  -3  10  12        1.68      -30.86     36.94 o 
  -2  10  12        4.64       21.83     31.11 o 
  -1  10  12        7.67       -2.76     36.08 o 
   0  10  12       17.28       51.83     34.31 o 
   1  10  12        6.40        3.52     29.83 o 
   2  10  12        5.82       39.78     30.32 o 
   3  10  12        0.00      -11.60     28.13 o 
  -3  11  12        0.11       25.20     64.59 o 
  -2  11  12        0.25       53.49     39.85 o 
  -1  11  12        0.08       23.41     38.13 o 
   0  11  12        0.77        4.03     37.67 o 
   1  11  12        6.52      -29.81     29.81 o 
  -7   0  13        0.01      -46.99     46.99 o 
  -5   0  13       89.89      100.89     55.39 o 
  -3   0  13        1.37      -35.50     39.40 o 
  -1   0  13       20.46       38.40     38.20 o 
   1   0  13        0.04      -28.36     28.36 o 
   3   0  13        1.17       -4.81     34.52 o 
   5   0  13       17.17       28.20     46.99 o 
   7   0  13        0.00        5.30     49.19 o 
  -8   1  13        0.19      -14.10     58.89 o 
  -7   1  13       13.39      -25.10     34.12 o 
  -6   1  13        0.15        5.03     35.25 o 
  -5   1  13       26.93        3.56     36.73 o 
  -4   1  13        0.45      -28.84     45.04 o 
  -3   1  13        4.82       23.27     24.51 o 
  -2   1  13        0.20      -24.71     24.71 o 
  -1   1  13        0.38        8.58     19.67 o 
   0   1  13        2.92        0.15     19.24 o 
   1   1  13        0.01        4.28     19.50 o 
   2   1  13        0.73       26.54     22.62 o 
   3   1  13        3.09        1.09     25.00 o 
   4   1  13        4.25      -23.03     23.03 o 
   5   1  13        7.41        0.25     28.23 o 
   6   1  13        0.03        3.17     33.07 o 
   7   1  13        0.42        4.59     34.50 o 
  -8   2  13        0.00      -46.09     58.39 o 
  -7   2  13        0.00      -33.73     33.73 o 
  -6   2  13        1.32      -50.09     50.09 o 
  -5   2  13       92.53       97.52     38.69 o 
  -4   2  13        4.40      -30.20     30.20 o 
  -3   2  13        0.07      -13.70     25.16 o 
  -2   2  13        0.72      -16.31     23.61 o 
  -1   2  13        2.71      -15.52     18.72 o 
   0   2  13       12.90       24.16     20.70 o 
   1   2  13        0.12      -18.75     18.75 o 
   2   2  13        1.62       29.16     22.79 o 
   3   2  13        1.58      -28.81     28.81 o 
   4   2  13        2.32       33.56     36.45 o 
   5   2  13        5.88       -8.26     37.84 o 
   6   2  13        0.07       34.20     50.79 o 
   7   2  13        0.00       10.10     55.09 o 
  -8   3  13        0.75        9.20     64.29 o 
  -7   3  13        0.00      -50.49     50.49 o 
  -6   3  13        0.97      -33.20     33.20 o 
  -5   3  13        0.10        7.95     34.40 o 
  -4   3  13        0.00      -39.02     42.98 o 
  -3   3  13        0.02       -7.14     24.75 o 
  -2   3  13        0.12      -29.96     29.96 o 
  -1   3  13        4.33      -16.65     18.55 o 
   0   3  13       15.64       41.23     21.36 o 
   1   3  13        0.26      -18.87     26.38 o 
   2   3  13        0.35      -14.96     27.05 o 
   3   3  13        7.97       10.73     40.44 o 
   4   3  13        4.36       18.32     41.57 o 
   5   3  13        3.24       -4.45     29.06 o 
   6   3  13        0.06      -31.09     31.09 o 
  -7   4  13        0.01      -19.10     57.19 o 
  -6   4  13        7.01      -32.31     32.31 o 
  -5   4  13       35.95       67.76     28.00 o 
  -4   4  13        2.02      -33.97     33.97 o 
  -3   4  13        0.02      -28.31     28.31 o 
  -2   4  13        4.68      -12.49     24.86 o 
  -1   4  13        0.99       -6.32     29.59 o 
   0   4  13        5.95        0.15     23.33 o 
   1   4  13        0.00       36.52     41.53 o 
   2   4  13        0.02       27.37     30.15 o 
   3   4  13        0.16       11.06     22.89 o 
   4   4  13        0.68       13.48     27.42 o 
   5   4  13        1.10      -10.88     40.63 o 
   6   4  13        0.15        7.12     34.81 o 
  -7   5  13        3.42       32.20     65.09 o 
  -6   5  13        3.94       34.69     43.22 o 
  -5   5  13        0.32       -8.71     28.60 o 
  -4   5  13        1.12      -31.19     33.89 o 
  -3   5  13        0.17       -9.04     25.76 o 
  -2   5  13        0.04      -10.99     32.48 o 
  -1   5  13        2.15      -23.71     23.71 o 
   0   5  13        7.93       34.92     22.27 o 
   1   5  13        0.78       22.44     23.38 o 
   2   5  13        0.36       30.20     23.24 o 
   3   5  13        1.60        3.43     26.46 o 
   4   5  13        0.12       56.59     32.33 o 
   5   5  13        1.94        6.23     30.03 o 
   6   5  13        0.24       16.40     54.39 o 
  -6   6  13       16.40       21.67     40.43 o 
  -5   6  13        6.23      -30.20     30.20 o 
  -4   6  13        7.57        5.15     29.17 o 
  -3   6  13        0.25       12.81     57.50 o 
  -2   6  13        3.47       30.79     37.19 o 
  -1   6  13        0.00      -17.72     28.54 o 
   0   6  13        1.28       12.48     28.62 o 
   1   6  13        0.38      -19.25     26.09 o 
   2   6  13        0.31       26.82     43.27 o 
   3   6  13        0.02       31.71     28.88 o 
   4   6  13        0.86       -3.68     30.31 o 
   5   6  13        2.42      -29.60     29.60 o 
  -6   7  13        0.41      -38.48     38.48 o 
  -5   7  13        0.01       -2.88     52.15 o 
  -4   7  13       12.91       -0.04     34.28 o 
  -3   7  13        1.91       30.21     29.12 o 
  -2   7  13        0.37        7.28     29.96 o 
  -1   7  13       17.27       17.47     29.43 o 
   0   7  13        4.11      -20.03     26.54 o 
   1   7  13        2.24       18.08     26.58 o 
   2   7  13        0.00       -7.81     27.51 o 
   3   7  13        1.03      -27.49     27.49 o 
   4   7  13        1.69       -7.54     29.67 o 
  -5   8  13        2.71       45.64     39.89 o 
  -4   8  13        1.64       45.70     43.74 o 
  -3   8  13        5.67       41.88     35.85 o 
  -2   8  13        1.80        0.50     37.57 o 
  -1   8  13        0.00       27.94     33.05 o 
   0   8  13        3.42       27.49     32.76 o 
   1   8  13        1.88      -21.57     30.73 o 
   2   8  13        0.20       -0.87     28.21 o 
   3   8  13        0.05      -24.60     34.41 o 
  -3   9  13        1.16       42.42     36.27 o 
  -2   9  13        0.47       -8.81     33.47 o 
  -1   9  13       21.40       25.20     32.59 o 
   0   9  13        4.20      -23.71     40.65 o 
   1   9  13        3.30       19.15     31.06 o 
   2   9  13        0.98       -1.55     30.47 o 
  -6   0  14        0.78      -52.59     52.59 o 
  -4   0  14       17.92      104.39     60.99 o 
  -2   0  14        8.53       21.37     49.82 o 
   0   0  14        0.80      -14.21     31.92 o 
   2   0  14        0.00        2.25     39.67 o 
   4   0  14        0.35      -31.37     46.09 o 
  -6   1  14        4.69       28.67     73.64 o 
  -5   1  14        1.67       17.15     43.87 o 
  -4   1  14        2.25      -18.44     39.05 o 
  -3   1  14        0.08      -18.05     34.53 o 
  -2   1  14        2.79       -0.65     31.10 o 
  -1   1  14        0.22        7.01     23.26 o 
   0   1  14        0.05       14.30     22.81 o 
   1   1  14        0.43       36.37     23.69 o 
   2   1  14        0.11        0.23     24.04 o 
   3   1  14        0.06      -10.92     26.94 o 
   4   1  14        1.91      -30.81     30.81 o 
   5   1  14        0.00      -15.78     33.90 o 
  -6   2  14        0.80      -32.03     48.99 o 
  -5   2  14        2.63      -26.67     47.84 o 
  -4   2  14        0.04       25.51     74.89 o 
  -3   2  14        2.25       23.65     29.44 o 
  -2   2  14        1.58        2.92     27.77 o 
  -1   2  14        0.01       16.69     23.37 o 
   0   2  14        0.01      -22.36     22.36 o 
   1   2  14        0.26       21.11     25.02 o 
   2   2  14        0.37      -23.08     23.08 o 
   3   2  14        0.00       -9.48     29.67 o 
   4   2  14        0.36       39.09     33.10 o 
   5   2  14        0.37       11.46     33.53 o 
  -6   3  14        0.24       -1.76     44.93 o 
  -5   3  14        2.23      -42.17     42.17 o 
  -4   3  14        8.01      -18.44     36.89 o 
  -3   3  14        2.43       32.09     31.67 o 
  -2   3  14        0.14      -13.00     27.93 o 
  -1   3  14        0.32       -9.92     28.38 o 
   0   3  14        1.68      -11.43     23.75 o 
   1   3  14        0.01       26.55     26.99 o 
   2   3  14        0.69       15.90     26.69 o 
   3   3  14        0.00      -13.35     35.85 o 
   4   3  14        0.65      -39.32     39.32 o 
  -6   4  14        0.83       -1.30     68.69 o 
  -5   4  14        3.26      -64.20     71.39 o 
  -4   4  14        0.83      -31.74     31.74 o 
  -3   4  14        0.01      -17.66     31.37 o 
  -2   4  14        0.62       39.69     29.71 o 
  -1   4  14        0.21       15.22     28.28 o 
   0   4  14        1.25       71.53     28.83 o 
   1   4  14        2.56        0.69     32.87 o 
   2   4  14        0.00       -1.03     32.00 o 
   3   4  14        0.03      -24.66     39.21 o 
   4   4  14        0.05       12.88     32.43 o 
  -5   5  14        2.11      -43.96     49.07 o 
  -4   5  14        0.43       34.40     34.95 o 
  -3   5  14        7.06       40.36     32.39 o 
  -2   5  14        0.03       13.09     31.12 o 
  -1   5  14        0.23      -12.06     44.66 o 
   0   5  14        2.96       26.32     52.91 o 
   1   5  14        1.19       15.30     30.72 o 
   2   5  14        0.36       40.01     26.76 o 
   3   5  14        0.87      -37.57     42.39 o 
  -4   6  14        1.13       22.25     46.99 o 
  -3   6  14        1.62      -12.21     31.75 o 
  -2   6  14        2.84        9.14     43.26 o 
  -1   6  14        0.06      -37.16     43.65 o 
   0   6  14        0.51       26.42     28.73 o 
   1   6  14        0.56      -47.12     47.12 o 
   2   6  14        0.29       14.57     36.72 o 
   3   6  14        0.00        2.17     33.19 o 
  -3   7  14        3.16       -9.35     49.13 o 
  -2   7  14        1.40       50.23     52.34 o 
  -1   7  14        0.38      -11.54     34.38 o 
   0   7  14        0.83      -33.21     33.21 o 
   1   7  14        0.33        8.63     32.22 o 
  -3   0  15        1.19      -48.59     56.49 o 
  -1   0  15        0.64       -8.29     39.26 o 
   1   0  15        0.05       44.53     38.43 o 
  -4   1  15        0.26        8.72     49.92 o 
  -3   1  15        2.02      -19.26     46.24 o 
  -2   1  15        0.08      -33.72     33.72 o 
  -1   1  15        2.05       14.16     28.21 o 
   0   1  15        0.36       13.90     28.32 o 
   1   1  15        0.18        5.47     26.63 o 
   2   1  15        0.14       13.96     29.62 o 
  -4   2  15        1.63      -48.72     48.72 o 
  -3   2  15        3.14       -2.54     82.64 o 
  -2   2  15        0.02      -20.57     33.81 o 
  -1   2  15        0.00        1.79     34.02 o 
   0   2  15        3.37       21.20     28.76 o 
   1   2  15        0.03        5.42     30.28 o 
   2   2  15        0.12        3.74     28.59 o 
  -3   3  15        0.01       -0.19     41.56 o 
  -2   3  15        0.08       29.27     40.37 o 
  -1   3  15        0.31       31.79     34.97 o 
   0   3  15        2.07      -20.37     30.30 o 
   1   3  15        0.75      -28.12     28.90 o 
   2   3  15        0.44      -21.30     47.79 o 
  -2   4  15        0.37       28.95     36.25 o 
  -1   4  15        0.06       -6.56     34.00 o 
   0   4  15        4.70       66.84     52.60 o 
   1   4  15        0.10       -7.84     39.61 o 
                                                 
